# Supplementary material for: Integrating bulk and single-cell RNA sequencing with GWAS reveals regulatory networks underpinning complex traits in beef cattle
Source: J Anim Sci Biotechnol. 2026 Jul 28;17:151. doi: 10.1186/s40104-026-01471-2 (PMC13411826; doi:10.1186/s40104-026-01471-2)
Supplement: Supplementary file 1 — Additional file 1: Table S1. GWAS summary statistics for the 20 agronomic traits. Table S2. Genome-wide significant SNPs identified for the 20 agronomic traits. Table S3. Annotation of trait-associated SNPs and nearby genes within ± 50 kb. Table S4. Sample information and classification of tissue sample. Table S5. Top 10% tissue-specific genes. Table S6. Overview of cattle tissue sampling and sc/snRNA-seq data quality. Table S7. Genomic inflation factors (λGC) for the GWAS summary statistics. Table S8. Summary of cell types and cell numbers across major cell categories. Table S9. Marker genes for each cell type. Table S10. Cell cycle phase distribution across cell types. Table S11. Full TRS results, including raw P values and −log10(Padj) values. Table S12. Differentially expressed genes between fast and slow myofibers. Table S13. Target genes of myofiber-associated transcription factors. Table S14. LDW-associated genes and Pearson correlation coefficients. Table S15. Target genes of hepatocyte transcription factors. Table S16. C16:0-associated genes and Pearson correlation coefficients. Table S17. C16:1-associated genes and Pearson correlation coefficients. Table S18. Target genes of microglia-associated transcription factors. Table S19. Top 10 transcription factors per cell type [file 40104_2026_1471_MOESM1_ESM.xlsx]

## Sheet: Table S1
Table S1. GWAS summary statistics for the 20 agronomic traits.
Trait	Abbreviation	Category	Number of cattle	Number of signals	Number of genes(50kb)
PH	PH	Beef_quality	1427	739	165
Shear force	SF	Beef_quality	1442	81	22
Water-holding capacity	WHC	Beef_quality	854	48	5
Total fat	TF	Beef_quality	182	2	0
Crude Protein	CP	Beef_quality	341	0	0
Backfat thickness	BF	Carcass	977	3	2
Longissimus dorsi weight	LDW	Carcass	1456	236	46
Carcass weight	CW	Carcass	1476	60	15
Lean meat rate (percantage)	LMP	Carcass	1457	29	22
Rib-eye area	REA	Carcass	967	155	32
Carcass chest depth	CD	Carcass	1463	0	0
Fat coverage rate	FCR	Carcass	1394	35	5
Fat color	FC	Carcass	1324	9	1
Marble score	MS	Carcass	1324	2	0
Palmitic acid	C16:0	fatty acid composition	741	125	15
Palmitoleic acid	C16:1	fatty acid composition	597	2	3
Stearic acid	C18:0	fatty acid composition	742	2	4
Oleic acid	C18:1	fatty acid composition	706	3	3
Eicosadienoic acid	C20:2	fatty acid composition	744	105	54
Arachidonic acid	C20:4	fatty acid composition	586	53	5
				1689

## Sheet: Table S2
Table S2. Genome-wide significant SNPs identified for the 20 agronomic traits.
Trait	Chr	BP	SNP	P
BF	8	103382163	8:103382163	1.2794e-08
BF	8	103382373	8:103382373	3.82537e-08
BF	8	103382805	8:103382805	1.433e-08
LDW	1	58320003	1:58320003	2.84461e-08
LDW	1	113703441	1:113703441	1.28505e-08
LDW	1	113706963	1:113706963	1.66249e-09
LDW	1	113706994	1:113706994	1.66249e-09
LDW	1	113711426	1:113711426	3.4236e-11
LDW	1	113711523	1:113711523	8.77043e-10
LDW	1	113711636	1:113711636	6.15662e-10
LDW	5	28075199	5:28075199	3.87747e-08
LDW	5	28075206	5:28075206	3.87747e-08
LDW	5	28076165	5:28076165	3.29747e-08
LDW	5	28077004	5:28077004	3.29747e-08
LDW	5	28077061	5:28077061	2.42012e-08
LDW	5	28077476	5:28077476	2.42012e-08
LDW	5	28077626	5:28077626	2.07074e-09
LDW	5	28077637	5:28077637	2.57561e-08
LDW	5	28078430	5:28078430	4.20754e-08
LDW	5	28078661	5:28078661	3.97516e-08
LDW	5	82015792	5:82015792	2.33247e-11
LDW	5	82016826	5:82016826	7.19572e-13
LDW	5	82017990	5:82017990	5.98521e-13
LDW	5	82019024	5:82019024	5.32178e-13
LDW	5	82019363	5:82019363	1.97421e-10
LDW	7	15866743	7:15866743	1.79624e-12
LDW	7	15867654	7:15867654	1.28013e-10
LDW	7	15867758	7:15867758	1.35352e-10
LDW	7	15869011	7:15869011	2.86598e-11
LDW	7	15869869	7:15869869	3.12694e-12
LDW	7	15872703	7:15872703	6.78952e-13
LDW	7	15876853	7:15876853	4.37646e-13
LDW	7	15879413	7:15879413	2.52313e-13
LDW	7	15880151	7:15880151	8.18588e-14
LDW	7	15880276	7:15880276	3.69537e-13
LDW	7	44102278	7:44102278	1.03595e-08
LDW	7	44103245	7:44103245	1.03595e-08
LDW	7	44103576	7:44103576	6.73259e-09
LDW	7	44104136	7:44104136	1.98912e-08
LDW	7	44104813	7:44104813	1.33522e-08
LDW	7	44104970	7:44104970	1.03595e-08
LDW	7	44105167	7:44105167	7.13632e-09
LDW	7	44105889	7:44105889	1.29935e-08
LDW	7	44105915	7:44105915	7.19039e-09
LDW	8	72238619	8:72238619	1.10057e-08
LDW	9	23529562	9:23529562	1.17806e-08
LDW	9	23536174	9:23536174	1.74301e-08
LDW	9	23537093	9:23537093	2.35606e-08
LDW	9	23538478	9:23538478	3.03552e-08
LDW	12	75474699	12:75474699	7.50813e-09
LDW	14	21545393	14:21545393	7.356e-10
LDW	14	21545561	14:21545561	4.42662e-10
LDW	14	21545575	14:21545575	7.15415e-10
LDW	14	21546130	14:21546130	2.61522e-11
LDW	14	21547508	14:21547508	6.88302e-09
LDW	14	21547853	14:21547853	2.40746e-09
LDW	14	21547956	14:21547956	1.21813e-09
LDW	14	21548855	14:21548855	2.09635e-08
LDW	15	162107	15:162107	1.21685e-09
LDW	15	162908	15:162908	2.33224e-09
LDW	15	475877	15:475877	4.16541e-13
LDW	15	475909	15:475909	4.16541e-13
LDW	15	476335	15:476335	4.16541e-13
LDW	15	476359	15:476359	4.16541e-13
LDW	15	476722	15:476722	4.16541e-13
LDW	15	476778	15:476778	4.16541e-13
LDW	15	476806	15:476806	4.16541e-13
LDW	15	476824	15:476824	4.16541e-13
LDW	15	476856	15:476856	4.16541e-13
LDW	15	477167	15:477167	4.16541e-13
LDW	15	477295	15:477295	4.16541e-13
LDW	15	477458	15:477458	3.85544e-10
LDW	15	477494	15:477494	7.62192e-11
LDW	15	477768	15:477768	4.16541e-13
LDW	15	477769	15:477769	4.16541e-13
LDW	15	477819	15:477819	4.16541e-13
LDW	15	477863	15:477863	2.27614e-13
LDW	15	477930	15:477930	4.16541e-13
LDW	15	477971	15:477971	4.16541e-13
LDW	15	478039	15:478039	4.16541e-13
LDW	15	478109	15:478109	4.16541e-13
LDW	15	478147	15:478147	4.16541e-13
LDW	15	478266	15:478266	4.16541e-13
LDW	15	478326	15:478326	4.16541e-13
LDW	15	478435	15:478435	4.16541e-13
LDW	15	478466	15:478466	4.16541e-13
LDW	15	478575	15:478575	4.16541e-13
LDW	15	478612	15:478612	4.16541e-13
LDW	15	478614	15:478614	4.16541e-13
LDW	15	478685	15:478685	4.16541e-13
LDW	15	478713	15:478713	4.16541e-13
LDW	15	478844	15:478844	4.16541e-13
LDW	15	479420	15:479420	4.16541e-13
LDW	15	479454	15:479454	1.1835e-12
LDW	15	479496	15:479496	4.16541e-13
LDW	15	479498	15:479498	4.16541e-13
LDW	15	479525	15:479525	4.16541e-13
LDW	15	479541	15:479541	4.16541e-13
LDW	15	479549	15:479549	4.16541e-13
LDW	15	479660	15:479660	4.16541e-13
LDW	15	479733	15:479733	4.16541e-13
LDW	15	479960	15:479960	3.85544e-10
LDW	15	480035	15:480035	4.16541e-13
LDW	15	480487	15:480487	2.27614e-13
LDW	15	480536	15:480536	4.16541e-13
LDW	15	480735	15:480735	4.16541e-13
LDW	15	481011	15:481011	2.27614e-13
LDW	15	490823	15:490823	2.77265e-10
LDW	17	10702491	17:10702491	5.17757e-15
LDW	17	10702602	17:10702602	7.6379e-15
LDW	17	10702626	17:10702626	8.8522e-15
LDW	17	10703588	17:10703588	7.6379e-15
LDW	17	10704061	17:10704061	2.45628e-14
LDW	17	10704484	17:10704484	4.0762e-14
LDW	17	10705034	17:10705034	1.28635e-14
LDW	17	10705266	17:10705266	1.48405e-14
LDW	17	10705289	17:10705289	1.01049e-14
LDW	17	10705899	17:10705899	1.66034e-14
LDW	17	10706267	17:10706267	3.03595e-15
LDW	17	10706881	17:10706881	2.45628e-14
LDW	17	10706882	17:10706882	2.45628e-14
LDW	17	10712238	17:10712238	9.11583e-15
LDW	17	10713271	17:10713271	1.79258e-14
LDW	17	56603628	17:56603628	1.56989e-09
LDW	17	56603854	17:56603854	2.25364e-09
LDW	17	56603860	17:56603860	2.04616e-09
LDW	17	56604085	17:56604085	2.04616e-09
LDW	17	56604813	17:56604813	9.17326e-11
LDW	17	56604915	17:56604915	1.87426e-09
LDW	17	56604951	17:56604951	7.57861e-10
LDW	17	56605093	17:56605093	9.17326e-11
LDW	17	56605134	17:56605134	2.55902e-10
LDW	17	56605146	17:56605146	1.42006e-10
LDW	17	56605174	17:56605174	4.99706e-11
LDW	17	56605308	17:56605308	3.72278e-10
LDW	17	56605801	17:56605801	2.41665e-10
LDW	17	56606707	17:56606707	1.6876e-09
LDW	17	56606952	17:56606952	1.6876e-09
LDW	17	56607586	17:56607586	6.37027e-10
LDW	17	56607959	17:56607959	5.72622e-09
LDW	17	56608202	17:56608202	1.25977e-08
LDW	17	56608308	17:56608308	5.16229e-09
LDW	17	56608472	17:56608472	2.48985e-09
LDW	20	53113856	20:53113856	3.39642e-08
LDW	21	21228333	21:21228333	2.1073e-09
LDW	21	44991848	21:44991848	1.16285e-09
LDW	23	978161	23:978161	9.57728e-10
LDW	23	978990	23:978990	2.0789e-10
LDW	23	979030	23:979030	8.67632e-11
LDW	23	979208	23:979208	8.67632e-11
LDW	23	979863	23:979863	8.67632e-11
LDW	23	980074	23:980074	8.11422e-11
LDW	23	980595	23:980595	8.67632e-11
LDW	23	981464	23:981464	9.39558e-11
LDW	23	981991	23:981991	1.40734e-10
LDW	23	982112	23:982112	5.95438e-10
LDW	23	982190	23:982190	3.71059e-10
LDW	23	982261	23:982261	8.67632e-11
LDW	23	982760	23:982760	8.67632e-11
LDW	23	986146	23:986146	1.39232e-09
LDW	23	986728	23:986728	8.67632e-11
LDW	23	987061	23:987061	8.11422e-11
LDW	23	987203	23:987203	8.11422e-11
LDW	23	987352	23:987352	2.46232e-09
LDW	23	987802	23:987802	8.68459e-11
LDW	23	987888	23:987888	1.39028e-10
LDW	23	988705	23:988705	1.4462e-09
LDW	23	988768	23:988768	8.67632e-11
LDW	23	991067	23:991067	1.95476e-09
LDW	23	991111	23:991111	1.0135e-09
LDW	23	991355	23:991355	8.30815e-09
LDW	23	992271	23:992271	1.01183e-08
LDW	23	992701	23:992701	1.84726e-08
LDW	24	43578468	24:43578468	4.46112e-08
LDW	25	40473733	25:40473733	4.36422e-13
LDW	25	40475605	25:40475605	1.90012e-13
LDW	25	40475729	25:40475729	1.90012e-13
LDW	25	40475746	25:40475746	3.72125e-13
LDW	25	40475789	25:40475789	8.09804e-13
LDW	25	40475995	25:40475995	8.92768e-13
LDW	25	40476457	25:40476457	1.97453e-12
LDW	25	40477009	25:40477009	7.44638e-13
LDW	25	40477045	25:40477045	2.30087e-13
LDW	25	40477243	25:40477243	3.66581e-12
LDW	25	40477299	25:40477299	1.06854e-11
LDW	25	40477337	25:40477337	6.69924e-12
LDW	26	256446	26:256446	2.06885e-10
LDW	26	258746	26:258746	2.06885e-10
LDW	26	260240	26:260240	2.06885e-10
LDW	26	262988	26:262988	2.06885e-10
LDW	26	265332	26:265332	2.06885e-10
LDW	26	265774	26:265774	2.06885e-10
LDW	27	1210187	27:1210187	6.43171e-10
LDW	27	1210284	27:1210284	7.23871e-10
LDW	27	1210475	27:1210475	2.71049e-10
LDW	27	1210554	27:1210554	7.23871e-10
LDW	27	1210601	27:1210601	8.86584e-10
LDW	27	1210688	27:1210688	4.53049e-09
LDW	27	1210746	27:1210746	4.03652e-09
LDW	27	1211239	27:1211239	3.73853e-08
LDW	27	1211434	27:1211434	3.40617e-09
LDW	27	1211548	27:1211548	2.30623e-09
LDW	27	1211576	27:1211576	3.21131e-09
LDW	27	1211577	27:1211577	3.21131e-09
LDW	27	1211579	27:1211579	3.21131e-09
LDW	27	1211588	27:1211588	3.21131e-09
LDW	27	1211632	27:1211632	3.78063e-09
LDW	27	1211702	27:1211702	7.48882e-09
LDW	27	1211844	27:1211844	8.80169e-10
LDW	27	1211902	27:1211902	1.99213e-09
LDW	27	1211915	27:1211915	1.99213e-09
LDW	27	1211995	27:1211995	1.99213e-09
LDW	27	1212001	27:1212001	1.99213e-09
LDW	27	1212009	27:1212009	1.99213e-09
LDW	27	1212012	27:1212012	1.99213e-09
LDW	27	1212036	27:1212036	1.99213e-09
LDW	27	1212061	27:1212061	1.99213e-09
LDW	27	1212071	27:1212071	3.94037e-09
LDW	27	1212080	27:1212080	1.99213e-09
LDW	27	1212190	27:1212190	2.84687e-08
LDW	27	1212309	27:1212309	1.49675e-08
CW	9	49100213	9:49100213	1.37688e-08
CW	9	49101013	9:49101013	1.9669e-08
CW	9	49101952	9:49101952	1.9669e-08
CW	14	21545393	14:21545393	2.98997e-08
CW	14	21545561	14:21545561	2.86817e-08
CW	14	21546130	14:21546130	3.33208e-09
CW	15	475877	15:475877	2.24291e-10
CW	15	475909	15:475909	2.24291e-10
CW	15	476335	15:476335	2.24291e-10
CW	15	476359	15:476359	2.24291e-10
CW	15	476722	15:476722	2.24291e-10
CW	15	476778	15:476778	2.24291e-10
CW	15	476806	15:476806	2.24291e-10
CW	15	476824	15:476824	2.24291e-10
CW	15	476856	15:476856	2.24291e-10
CW	15	477167	15:477167	2.24291e-10
CW	15	477295	15:477295	2.24291e-10
CW	15	477458	15:477458	3.80629e-09
CW	15	477494	15:477494	2.19939e-09
CW	15	477768	15:477768	2.24291e-10
CW	15	477769	15:477769	2.24291e-10
CW	15	477819	15:477819	2.24291e-10
CW	15	477863	15:477863	1.44564e-10
CW	15	477930	15:477930	2.24291e-10
CW	15	477971	15:477971	2.24291e-10
CW	15	478039	15:478039	2.24291e-10
CW	15	478109	15:478109	2.24291e-10
CW	15	478147	15:478147	2.24291e-10
CW	15	478266	15:478266	2.24291e-10
CW	15	478326	15:478326	2.24291e-10
CW	15	478435	15:478435	2.24291e-10
CW	15	478466	15:478466	2.24291e-10
CW	15	478575	15:478575	2.24291e-10
CW	15	478612	15:478612	2.24291e-10
CW	15	478614	15:478614	2.24291e-10
CW	15	478685	15:478685	2.24291e-10
CW	15	478713	15:478713	2.24291e-10
CW	15	478844	15:478844	2.24291e-10
CW	15	479420	15:479420	2.24291e-10
CW	15	479454	15:479454	3.78072e-10
CW	15	479496	15:479496	2.24291e-10
CW	15	479498	15:479498	2.24291e-10
CW	15	479525	15:479525	2.24291e-10
CW	15	479541	15:479541	2.24291e-10
CW	15	479549	15:479549	2.24291e-10
CW	15	479660	15:479660	2.24291e-10
CW	15	479733	15:479733	2.24291e-10
CW	15	479960	15:479960	3.80629e-09
CW	15	480035	15:480035	2.24291e-10
CW	15	480487	15:480487	1.44564e-10
CW	15	480536	15:480536	2.24291e-10
CW	15	480735	15:480735	2.24291e-10
CW	15	481011	15:481011	1.44564e-10
CW	15	490823	15:490823	1.73629e-09
CW	21	44991848	21:44991848	3.22069e-08
Fat_coverage	2	3396905	2:3396905	1.28641e-11
Fat_coverage	2	3397404	2:3397404	1.43665e-11
Fat_coverage	2	3397733	2:3397733	1.43665e-11
Fat_coverage	2	3397802	2:3397802	3.87829e-12
Fat_coverage	2	3397949	2:3397949	3.87829e-12
Fat_coverage	2	3398321	2:3398321	5.0703e-12
Fat_coverage	2	3398424	2:3398424	3.87829e-12
Fat_coverage	2	3398456	2:3398456	3.87829e-12
Fat_coverage	2	3398921	2:3398921	3.87829e-12
Fat_coverage	2	3399105	2:3399105	3.87829e-12
Fat_coverage	2	3399124	2:3399124	3.88456e-12
Fat_coverage	2	3399394	2:3399394	3.44827e-12
Fat_coverage	2	3399433	2:3399433	3.44827e-12
Fat_coverage	2	3399461	2:3399461	3.88456e-12
Fat_coverage	2	3399509	2:3399509	3.59836e-10
Fat_coverage	2	3399834	2:3399834	3.87829e-12
Fat_coverage	2	3400162	2:3400162	3.87829e-12
Fat_coverage	2	3400179	2:3400179	3.87829e-12
Fat_coverage	2	3400195	2:3400195	2.08853e-11
Fat_coverage	2	3404332	2:3404332	3.64704e-08
Fat_coverage	2	3404373	2:3404373	3.64704e-08
Fat_coverage	2	46235396	2:46235396	1.2021e-09
Fat_coverage	2	46237020	2:46237020	1.2021e-09
Fat_coverage	2	46238025	2:46238025	1.08398e-09
Fat_coverage	2	46238533	2:46238533	1.08398e-09
Fat_coverage	2	46239796	2:46239796	1.08398e-09
Fat_coverage	2	46240461	2:46240461	1.08398e-09
Fat_coverage	2	46240758	2:46240758	7.69582e-10
Fat_coverage	3	80069167	3:80069167	7.44565e-09
Fat_coverage	3	80069864	3:80069864	7.44565e-09
Fat_coverage	14	60594173	14:60594173	3.93207e-08
SF	5	112703079	5:112703079	4.20645e-10
SF	5	112705614	5:112705614	3.03065e-12
SF	5	112705839	5:112705839	8.81051e-10
SF	5	112706626	5:112706626	5.53477e-09
SF	5	112706791	5:112706791	1.27221e-09
SF	5	112706928	5:112706928	4.65892e-09
SF	7	48440282	7:48440282	2.03568e-08
SF	7	48441109	7:48441109	1.29945e-08
SF	13	42881247	13:42881247	3.37025e-08
SF	16	51550552	16:51550552	3.66075e-09
SF	16	51551278	16:51551278	1.76367e-08
SF	16	51552748	16:51552748	4.9786e-08
SF	16	51552938	16:51552938	4.9786e-08
SF	16	51553559	16:51553559	4.9786e-08
SF	19	56725917	19:56725917	4.78502e-08
SF	20	53109795	20:53109795	1.74723e-09
SF	20	53109808	20:53109808	1.74723e-09
SF	20	53111298	20:53111298	1.74723e-09
SF	20	53111793	20:53111793	1.70256e-09
SF	20	53111994	20:53111994	1.70256e-09
SF	20	53112099	20:53112099	1.70256e-09
SF	20	53112239	20:53112239	1.70256e-09
SF	20	53113299	20:53113299	2.17592e-09
SF	20	53113856	20:53113856	4.19263e-09
SF	20	53114347	20:53114347	1.70256e-09
SF	20	53114680	20:53114680	1.70256e-09
SF	20	53114730	20:53114730	1.70256e-09
SF	20	53114836	20:53114836	1.70256e-09
SF	20	53114839	20:53114839	1.70256e-09
SF	20	53114883	20:53114883	1.70256e-09
SF	20	53115963	20:53115963	1.24492e-09
SF	20	53116996	20:53116996	2.43171e-08
SF	21	2734043	21:2734043	6.07396e-09
SF	21	2734468	21:2734468	6.07396e-09
SF	21	2734813	21:2734813	6.07396e-09
SF	21	2734864	21:2734864	6.07396e-09
SF	21	2735249	21:2735249	6.07396e-09
SF	21	2735299	21:2735299	6.07396e-09
SF	21	2735554	21:2735554	7.38703e-09
SF	21	2736013	21:2736013	3.16445e-09
SF	21	2736014	21:2736014	3.16445e-09
SF	21	2736171	21:2736171	7.38703e-09
SF	21	2736174	21:2736174	7.38099e-09
SF	21	2736263	21:2736263	1.56615e-09
SF	21	2736646	21:2736646	5.07837e-09
SF	21	2736648	21:2736648	5.07837e-09
SF	21	2737010	21:2737010	7.15886e-09
SF	21	2737027	21:2737027	6.16473e-09
SF	21	2737043	21:2737043	6.16473e-09
SF	21	2737100	21:2737100	6.16473e-09
SF	21	2737114	21:2737114	5.05938e-09
SF	21	2737177	21:2737177	6.16473e-09
SF	21	2737184	21:2737184	5.07837e-09
SF	21	2737244	21:2737244	6.16473e-09
SF	21	2737258	21:2737258	1.19448e-08
SF	21	2737267	21:2737267	1.19448e-08
SF	21	2737272	21:2737272	1.19448e-08
SF	21	2737281	21:2737281	1.19448e-08
SF	21	2737283	21:2737283	1.19448e-08
SF	21	2737285	21:2737285	1.19448e-08
SF	21	2737304	21:2737304	2.57437e-08
SF	21	2737324	21:2737324	2.57437e-08
SF	21	2737326	21:2737326	2.57437e-08
SF	21	2737380	21:2737380	5.07837e-09
SF	21	2737521	21:2737521	5.07837e-09
SF	21	2737572	21:2737572	3.06954e-08
SF	21	2737761	21:2737761	6.16473e-09
SF	21	2737927	21:2737927	5.51072e-09
jingroulv	1	113711426	1:113711426	3.54176e-08
jingroulv	7	15872703	7:15872703	2.92137e-08
jingroulv	17	10702491	17:10702491	1.83279e-09
jingroulv	17	10702602	17:10702602	2.25134e-09
jingroulv	17	10702626	17:10702626	3.88328e-09
jingroulv	17	10703588	17:10703588	2.25134e-09
jingroulv	17	10704061	17:10704061	3.61319e-09
jingroulv	17	10704484	17:10704484	4.35381e-09
jingroulv	17	10705034	17:10705034	2.72293e-09
jingroulv	17	10705266	17:10705266	1.22555e-08
jingroulv	17	10705289	17:10705289	1.62228e-08
jingroulv	17	10705899	17:10705899	2.46912e-09
jingroulv	17	10706267	17:10706267	7.08911e-09
jingroulv	17	10706881	17:10706881	3.61319e-09
jingroulv	17	10706882	17:10706882	3.61319e-09
jingroulv	17	10712238	17:10712238	2.16422e-09
jingroulv	17	10713271	17:10713271	3.69173e-09
jingroulv	21	44991848	21:44991848	8.48614e-14
jingroulv	25	40475995	25:40475995	2.24483e-08
jingroulv	25	40476457	25:40476457	4.86352e-08
jingroulv	25	40477009	25:40477009	2.75249e-08
jingroulv	25	40477045	25:40477045	1.27618e-08
PH	1	10453602	1:10453602	1.67434e-08
PH	1	74708842	1:74708842	1.252e-09
PH	1	74709153	1:74709153	3.66912e-10
PH	1	74709195	1:74709195	1.84298e-09
PH	1	74709620	1:74709620	3.66912e-10
PH	1	74709866	1:74709866	3.66912e-10
PH	1	74710165	1:74710165	3.66912e-10
PH	1	74710291	1:74710291	3.66912e-10
PH	1	74710775	1:74710775	1.84298e-09
PH	1	74711434	1:74711434	5.28319e-10
PH	1	74711597	1:74711597	3.66912e-10
PH	1	74711971	1:74711971	4.69588e-09
PH	1	74712097	1:74712097	1.50393e-08
PH	1	74712399	1:74712399	2.82124e-08
PH	1	94817297	1:94817297	1.94978e-08
PH	1	113860704	1:113860704	4.46208e-12
PH	1	113860732	1:113860732	1.14607e-11
PH	1	148876034	1:148876034	2.99556e-08
PH	2	17953269	2:17953269	1.70297e-08
PH	2	84805253	2:84805253	3.85907e-08
PH	2	84805911	2:84805911	3.85907e-08
PH	2	84808636	2:84808636	8.10867e-10
PH	2	84808667	2:84808667	2.06268e-09
PH	2	84808770	2:84808770	1.14481e-08
PH	2	84808785	2:84808785	1.14481e-08
PH	2	84809474	2:84809474	6.43196e-09
PH	2	84809486	2:84809486	6.43196e-09
PH	2	84809507	2:84809507	1.08907e-09
PH	2	84809615	2:84809615	1.08907e-09
PH	2	84809658	2:84809658	1.08907e-09
PH	2	84809776	2:84809776	7.3452e-10
PH	2	84811001	2:84811001	1.30876e-09
PH	2	106064226	2:106064226	1.59755e-09
PH	2	106064859	2:106064859	8.81486e-09
PH	2	106068363	2:106068363	1.47349e-10
PH	2	106070012	2:106070012	4.37178e-09
PH	2	106070231	2:106070231	8.3886e-09
PH	2	106071218	2:106071218	1.8474e-09
PH	2	106071327	2:106071327	1.3432e-10
PH	2	106071488	2:106071488	4.16666e-09
PH	2	106071901	2:106071901	4.47078e-10
PH	2	106073018	2:106073018	2.63474e-08
PH	2	107247590	2:107247590	1.5885e-10
PH	2	107249022	2:107249022	3.17799e-10
PH	2	107249285	2:107249285	1.5885e-10
PH	2	107250703	2:107250703	1.5885e-10
PH	3	29632920	3:29632920	4.53162e-10
PH	3	29632964	3:29632964	2.83587e-11
PH	3	55919395	3:55919395	4.4624e-09
PH	3	55921162	3:55921162	3.01439e-09
PH	3	55925029	3:55925029	4.25152e-09
PH	3	55925061	3:55925061	6.43232e-09
PH	3	55925711	3:55925711	6.43232e-09
PH	3	55930026	3:55930026	1.2504e-08
PH	3	55931204	3:55931204	8.46446e-09
PH	3	55932798	3:55932798	6.43232e-09
PH	3	55933091	3:55933091	6.43232e-09
PH	3	55933411	3:55933411	5.57402e-09
PH	3	55934632	3:55934632	6.43232e-09
PH	3	55934680	3:55934680	6.43232e-09
PH	3	55934840	3:55934840	6.43232e-09
PH	3	55936554	3:55936554	1.93324e-08
PH	3	55936924	3:55936924	6.43232e-09
PH	3	55937190	3:55937190	9.37409e-09
PH	3	55937443	3:55937443	6.43232e-09
PH	3	55938740	3:55938740	6.43232e-09
PH	3	55940888	3:55940888	6.43232e-09
PH	3	55941145	3:55941145	6.43232e-09
PH	3	55941296	3:55941296	4.59368e-08
PH	3	55942000	3:55942000	6.43232e-09
PH	3	55942028	3:55942028	6.43232e-09
PH	3	74668681	3:74668681	3.481e-08
PH	3	74669007	3:74669007	2.48434e-08
PH	3	74678176	3:74678176	1.1119e-08
PH	3	80066691	3:80066691	2.11505e-08
PH	3	80069167	3:80069167	6.86066e-09
PH	3	80069864	3:80069864	6.86066e-09
PH	3	109755522	3:109755522	2.88303e-09
PH	3	109755968	3:109755968	2.11368e-09
PH	3	109756258	3:109756258	3.97923e-08
PH	3	109756294	3:109756294	5.25923e-09
PH	3	109756589	3:109756589	4.41627e-09
PH	3	109756881	3:109756881	2.85279e-09
PH	3	109757131	3:109757131	5.92341e-09
PH	3	109757228	3:109757228	4.97668e-09
PH	3	109757310	3:109757310	4.97668e-09
PH	3	109757801	3:109757801	4.97668e-09
PH	3	109757876	3:109757876	7.49092e-09
PH	3	109758113	3:109758113	7.49092e-09
PH	3	109758314	3:109758314	7.49092e-09
PH	3	109758485	3:109758485	4.03037e-09
PH	3	109758510	3:109758510	7.49092e-09
PH	3	109758560	3:109758560	7.49092e-09
PH	3	109758715	3:109758715	8.91754e-09
PH	3	109759649	3:109759649	8.91754e-09
PH	3	109759700	3:109759700	8.91754e-09
PH	3	109760088	3:109760088	8.91754e-09
PH	3	109760171	3:109760171	8.91754e-09
PH	3	109760287	3:109760287	8.91754e-09
PH	3	109760550	3:109760550	8.91754e-09
PH	3	109761101	3:109761101	8.91754e-09
PH	3	109761108	3:109761108	8.91754e-09
PH	3	109761142	3:109761142	8.91754e-09
PH	3	109761164	3:109761164	8.91754e-09
PH	3	109761494	3:109761494	8.91754e-09
PH	3	109763145	3:109763145	6.97943e-09
PH	3	109763171	3:109763171	8.91754e-09
PH	4	19390208	4:19390208	2.54819e-10
PH	4	86445349	4:86445349	2.01146e-09
PH	5	9622313	5:9622313	4.03788e-09
PH	5	9622502	5:9622502	5.64325e-09
PH	5	9622572	5:9622572	5.64325e-09
PH	5	100795407	5:100795407	6.57648e-09
PH	5	100795485	5:100795485	6.57648e-09
PH	5	112539721	5:112539721	2.03492e-08
PH	5	112540610	5:112540610	2.67258e-08
PH	5	112541708	5:112541708	1.33915e-08
PH	5	112541785	5:112541785	1.33915e-08
PH	5	112542490	5:112542490	2.27975e-08
PH	5	112545733	5:112545733	2.05235e-08
PH	6	63549081	6:63549081	1.54179e-08
PH	6	70064828	6:70064828	3.42188e-10
PH	6	70065156	6:70065156	3.42188e-10
PH	6	70065355	6:70065355	2.85401e-10
PH	6	70065484	6:70065484	3.21384e-10
PH	6	70065501	6:70065501	3.21384e-10
PH	6	70065506	6:70065506	3.21384e-10
PH	6	70065512	6:70065512	3.21384e-10
PH	6	70065535	6:70065535	3.21384e-10
PH	6	70065852	6:70065852	5.56813e-10
PH	6	70065870	6:70065870	2.85401e-10
PH	6	70065891	6:70065891	2.01766e-10
PH	6	70065916	6:70065916	2.01766e-10
PH	6	70066026	6:70066026	2.85401e-10
PH	6	70066065	6:70066065	2.85401e-10
PH	6	70066217	6:70066217	1.51464e-09
PH	6	70066230	6:70066230	2.76141e-09
PH	6	70066451	6:70066451	5.56813e-10
PH	6	70066459	6:70066459	5.56813e-10
PH	6	70066502	6:70066502	5.56813e-10
PH	6	70066545	6:70066545	5.56813e-10
PH	6	70066557	6:70066557	5.56813e-10
PH	6	70066704	6:70066704	5.56813e-10
PH	6	70067055	6:70067055	2.82896e-08
PH	6	97619414	6:97619414	4.75992e-08
PH	7	22483612	7:22483612	2.86009e-09
PH	7	22486939	7:22486939	3.03606e-08
PH	7	38604553	7:38604553	2.37817e-08
PH	7	38615251	7:38615251	4.26086e-08
PH	7	40786900	7:40786900	3.70673e-10
PH	7	40788168	7:40788168	2.0747e-10
PH	7	40790010	7:40790010	3.10161e-12
PH	7	40790057	7:40790057	3.10161e-12
PH	7	40790075	7:40790075	9.92249e-12
PH	7	40790407	7:40790407	3.10161e-12
PH	7	40790444	7:40790444	3.10161e-12
PH	7	40790597	7:40790597	3.10161e-12
PH	7	40790612	7:40790612	9.10354e-11
PH	7	40790614	7:40790614	9.10354e-11
PH	7	40790806	7:40790806	3.10161e-12
PH	7	40790907	7:40790907	1.51147e-12
PH	7	40790964	7:40790964	4.84903e-11
PH	7	40791083	7:40791083	3.02454e-10
PH	7	40791232	7:40791232	4.25952e-12
PH	7	40791272	7:40791272	4.25952e-12
PH	7	40791474	7:40791474	4.87633e-10
PH	7	40791480	7:40791480	3.10161e-12
PH	7	40791561	7:40791561	1.44666e-09
PH	7	40791584	7:40791584	2.13017e-08
PH	7	40791953	7:40791953	4.25952e-12
PH	7	40791968	7:40791968	4.25952e-12
PH	7	40792007	7:40792007	3.10161e-12
PH	7	40792081	7:40792081	4.25952e-12
PH	7	40792975	7:40792975	5.32033e-11
PH	7	40792992	7:40792992	5.32033e-11
PH	7	40793348	7:40793348	3.88408e-11
PH	7	40793363	7:40793363	3.88408e-11
PH	7	40793606	7:40793606	6.86871e-12
PH	7	40793941	7:40793941	3.88408e-11
PH	7	40793962	7:40793962	3.88408e-11
PH	7	40794012	7:40794012	1.18741e-09
PH	7	40794158	7:40794158	3.88408e-11
PH	7	40794251	7:40794251	8.90125e-11
PH	7	40794286	7:40794286	1.70363e-11
PH	7	40794549	7:40794549	3.88408e-11
PH	7	40794975	7:40794975	3.88408e-11
PH	7	40795275	7:40795275	4.87046e-10
PH	7	107997134	7:107997134	1.61847e-08
PH	7	107997147	7:107997147	1.1203e-08
PH	7	107997307	7:107997307	8.87501e-09
PH	7	107997658	7:107997658	1.89788e-08
PH	7	107997684	7:107997684	1.1203e-08
PH	7	107997727	7:107997727	1.1203e-08
PH	7	107997767	7:107997767	3.80833e-09
PH	7	107999797	7:107999797	1.35425e-08
PH	7	107999890	7:107999890	1.35425e-08
PH	7	107999891	7:107999891	1.35425e-08
PH	7	108000253	7:108000253	4.55052e-09
PH	7	108290266	7:108290266	3.47469e-10
PH	8	42059689	8:42059689	3.64608e-09
PH	8	44047121	8:44047121	8.63456e-09
PH	8	44047170	8:44047170	8.63456e-09
PH	8	44047667	8:44047667	1.1806e-08
PH	8	44048249	8:44048249	9.07065e-09
PH	8	44057836	8:44057836	4.93852e-10
PH	8	44058223	8:44058223	3.42905e-09
PH	8	44058242	8:44058242	3.32458e-09
PH	8	44058458	8:44058458	8.71511e-09
PH	8	44059559	8:44059559	5.54267e-10
PH	8	44059700	8:44059700	6.56989e-09
PH	8	44059729	8:44059729	6.56989e-09
PH	8	44059747	8:44059747	6.56989e-09
PH	8	44060075	8:44060075	6.56989e-09
PH	8	44060076	8:44060076	6.56989e-09
PH	8	44060240	8:44060240	3.0954e-09
PH	8	44060303	8:44060303	3.78577e-09
PH	8	44060378	8:44060378	3.0954e-09
PH	8	44061616	8:44061616	3.0954e-09
PH	8	44061775	8:44061775	2.84605e-10
PH	8	44061811	8:44061811	3.02099e-09
PH	8	44061873	8:44061873	2.1116e-10
PH	8	44061924	8:44061924	6.56989e-09
PH	8	44062191	8:44062191	2.84605e-10
PH	8	44062529	8:44062529	3.0954e-09
PH	8	44062540	8:44062540	3.0954e-09
PH	8	44062999	8:44062999	8.71511e-09
PH	8	44063004	8:44063004	2.84605e-10
PH	8	44063534	8:44063534	2.84605e-10
PH	8	44063999	8:44063999	1.18905e-09
PH	8	44064016	8:44064016	1.18905e-09
PH	8	44064346	8:44064346	6.56989e-09
PH	8	44064679	8:44064679	3.0954e-09
PH	8	44064757	8:44064757	2.84605e-10
PH	8	44064823	8:44064823	2.84605e-10
PH	8	44065156	8:44065156	6.56989e-09
PH	8	44065684	8:44065684	2.84605e-10
PH	8	44066969	8:44066969	2.84605e-10
PH	8	44067476	8:44067476	3.86621e-10
PH	8	44067721	8:44067721	2.84605e-10
PH	8	44067727	8:44067727	2.84605e-10
PH	8	44067728	8:44067728	2.84605e-10
PH	8	44067801	8:44067801	2.84605e-10
PH	8	44068287	8:44068287	2.02189e-10
PH	8	44068342	8:44068342	1.06478e-10
PH	8	44068513	8:44068513	2.84605e-10
PH	8	44068514	8:44068514	2.84605e-10
PH	8	44068984	8:44068984	2.84605e-10
PH	8	44069082	8:44069082	1.06478e-10
PH	8	44069444	8:44069444	2.84605e-10
PH	8	44069827	8:44069827	2.84605e-10
PH	8	44069906	8:44069906	1.18405e-10
PH	8	44069998	8:44069998	1.18405e-10
PH	8	44070180	8:44070180	1.18405e-10
PH	8	44070531	8:44070531	2.84605e-10
PH	8	44070645	8:44070645	2.84605e-10
PH	8	44070646	8:44070646	2.84605e-10
PH	8	44070736	8:44070736	1.18405e-10
PH	8	44070801	8:44070801	2.84605e-10
PH	8	44070948	8:44070948	1.18405e-10
PH	8	44071014	8:44071014	1.18405e-10
PH	8	44071044	8:44071044	1.18405e-10
PH	8	44071143	8:44071143	2.39019e-10
PH	8	44071240	8:44071240	2.84605e-10
PH	8	44071246	8:44071246	1.03699e-10
PH	8	44071364	8:44071364	1.15106e-10
PH	8	44071419	8:44071419	1.86408e-10
PH	8	44071885	8:44071885	2.532e-10
PH	8	44072045	8:44072045	2.84605e-10
PH	8	44072060	8:44072060	1.15106e-10
PH	8	44072061	8:44072061	1.15106e-10
PH	8	44072136	8:44072136	1.18405e-10
PH	8	44072254	8:44072254	2.75589e-10
PH	8	44072301	8:44072301	2.84605e-10
PH	8	44072560	8:44072560	1.18405e-10
PH	8	44072577	8:44072577	2.84605e-10
PH	8	44073304	8:44073304	2.62024e-10
PH	8	44073478	8:44073478	2.84605e-10
PH	8	44073699	8:44073699	2.84605e-10
PH	8	44073887	8:44073887	2.84605e-10
PH	8	44074859	8:44074859	2.84605e-10
PH	8	44075354	8:44075354	2.84605e-10
PH	8	44075589	8:44075589	2.84605e-10
PH	8	44075644	8:44075644	2.84605e-10
PH	8	44077501	8:44077501	2.84605e-10
PH	8	44077611	8:44077611	1.03654e-10
PH	8	44078018	8:44078018	2.84605e-10
PH	8	44079116	8:44079116	3.57968e-09
PH	8	44079271	8:44079271	4.37564e-09
PH	8	44079370	8:44079370	9.17051e-09
PH	8	48069038	8:48069038	1.15215e-10
PH	8	48069122	8:48069122	2.07547e-10
PH	8	48069205	8:48069205	2.89029e-10
PH	8	48070662	8:48070662	2.89029e-10
PH	8	50662579	8:50662579	8.67567e-09
PH	8	50663069	8:50663069	9.43842e-09
PH	8	50663074	8:50663074	4.6121e-08
PH	8	50663078	8:50663078	1.2843e-08
PH	8	50663099	8:50663099	1.2843e-08
PH	8	50663262	8:50663262	2.65504e-08
PH	8	50663344	8:50663344	1.9449e-08
PH	8	69011332	8:69011332	5.11407e-09
PH	8	69011489	8:69011489	3.36834e-08
PH	8	69012073	8:69012073	2.07655e-09
PH	8	69012233	8:69012233	2.07655e-09
PH	8	69012657	8:69012657	5.78595e-09
PH	8	69013924	8:69013924	1.41831e-09
PH	8	69014500	8:69014500	1.26789e-08
PH	8	72432762	8:72432762	3.6915e-12
PH	8	90200163	8:90200163	2.51507e-09
PH	8	90382345	8:90382345	3.58788e-08
PH	8	90382365	8:90382365	3.97469e-08
PH	8	90382368	8:90382368	3.97469e-08
PH	8	90382406	8:90382406	3.58788e-08
PH	8	90382439	8:90382439	3.58788e-08
PH	8	90382452	8:90382452	2.29749e-08
PH	8	90382604	8:90382604	3.58788e-08
PH	8	90382710	8:90382710	3.58788e-08
PH	8	90382772	8:90382772	3.58788e-08
PH	8	90382982	8:90382982	3.58788e-08
PH	8	90383144	8:90383144	3.58788e-08
PH	8	91089382	8:91089382	1.5195e-08
PH	8	91089393	8:91089393	1.5195e-08
PH	8	91090113	8:91090113	4.59737e-09
PH	8	91090541	8:91090541	6.53643e-09
PH	8	91090597	8:91090597	6.53643e-09
PH	8	91090829	8:91090829	4.74752e-09
PH	8	91091916	8:91091916	1.03765e-08
PH	8	91092143	8:91092143	6.53643e-09
PH	8	91093490	8:91093490	1.19884e-08
PH	8	91094098	8:91094098	1.61414e-08
PH	8	106617137	8:106617137	5.75581e-12
PH	9	19271289	9:19271289	6.66537e-11
PH	9	19271396	9:19271396	4.21321e-11
PH	9	19271894	9:19271894	8.37925e-11
PH	9	19272690	9:19272690	6.35203e-10
PH	9	19272703	9:19272703	1.07198e-09
PH	9	19272728	9:19272728	1.60206e-09
PH	9	19272838	9:19272838	8.07355e-10
PH	9	19273195	9:19273195	6.56991e-09
PH	9	19273457	9:19273457	5.41039e-09
PH	9	19273535	9:19273535	5.41039e-09
PH	9	19274232	9:19274232	1.68627e-08
PH	9	19274535	9:19274535	1.78559e-08
PH	9	19274885	9:19274885	4.81258e-08
PH	9	38120159	9:38120159	8.7477e-10
PH	9	46403952	9:46403952	2.47486e-09
PH	9	65706406	9:65706406	5.42481e-11
PH	9	65706412	9:65706412	5.42481e-11
PH	9	65706427	9:65706427	3.90371e-11
PH	9	65710741	9:65710741	6.32859e-09
PH	10	61436585	10:61436585	2.80011e-08
PH	10	61437909	10:61437909	1.478e-08
PH	10	61448780	10:61448780	3.17476e-08
PH	11	33372265	11:33372265	2.25317e-09
PH	11	33372354	11:33372354	1.54574e-09
PH	11	33372779	11:33372779	1.54574e-09
PH	11	33380301	11:33380301	5.26282e-09
PH	11	40583375	11:40583375	6.97053e-10
PH	11	40584214	11:40584214	2.03715e-10
PH	11	40584280	11:40584280	2.03715e-10
PH	11	45387151	11:45387151	4.66526e-08
PH	11	45388361	11:45388361	4.66526e-08
PH	11	45388425	11:45388425	4.66526e-08
PH	11	45388431	11:45388431	4.66526e-08
PH	11	45388633	11:45388633	4.66526e-08
PH	11	45388775	11:45388775	4.66526e-08
PH	11	45390165	11:45390165	4.66526e-08
PH	11	45390468	11:45390468	4.66526e-08
PH	11	45390654	11:45390654	3.22653e-08
PH	11	45390942	11:45390942	4.66526e-08
PH	11	45391206	11:45391206	3.22653e-08
PH	11	45391433	11:45391433	3.22653e-08
PH	11	45392729	11:45392729	3.22653e-08
PH	11	45392859	11:45392859	3.22653e-08
PH	11	45393091	11:45393091	3.22653e-08
PH	11	45393961	11:45393961	4.66526e-08
PH	11	45396302	11:45396302	4.66526e-08
PH	11	45397566	11:45397566	4.66526e-08
PH	11	45397990	11:45397990	4.66526e-08
PH	11	63816597	11:63816597	4.09261e-08
PH	11	63816693	11:63816693	4.09261e-08
PH	11	63816696	11:63816696	4.09261e-08
PH	11	63816703	11:63816703	4.09261e-08
PH	11	63817401	11:63817401	3.99561e-08
PH	11	63818065	11:63818065	3.99561e-08
PH	11	63818406	11:63818406	4.09261e-08
PH	11	63818623	11:63818623	4.09261e-08
PH	11	63820633	11:63820633	4.09261e-08
PH	11	63820829	11:63820829	4.09261e-08
PH	11	63821682	11:63821682	4.09261e-08
PH	11	63824311	11:63824311	3.99561e-08
PH	11	63824760	11:63824760	3.99561e-08
PH	11	63825041	11:63825041	3.99561e-08
PH	11	63825986	11:63825986	4.09261e-08
PH	11	63826187	11:63826187	4.09261e-08
PH	11	63826525	11:63826525	4.09261e-08
PH	11	63826665	11:63826665	4.09261e-08
PH	11	63826881	11:63826881	4.09261e-08
PH	11	63828208	11:63828208	3.99561e-08
PH	11	63829233	11:63829233	4.09261e-08
PH	11	63829719	11:63829719	3.99561e-08
PH	11	63829901	11:63829901	3.99561e-08
PH	11	63829977	11:63829977	3.99561e-08
PH	13	15900316	13:15900316	1.07136e-08
PH	13	15907128	13:15907128	1.07136e-08
PH	13	15908316	13:15908316	1.07136e-08
PH	13	42880200	13:42880200	2.11907e-08
PH	13	42880267	13:42880267	2.63521e-08
PH	13	42880306	13:42880306	2.63521e-08
PH	13	42880528	13:42880528	4.00288e-08
PH	13	48216646	13:48216646	2.36104e-08
PH	13	72860018	13:72860018	8.4497e-09
PH	14	19693311	14:19693311	3.78147e-08
PH	14	19698818	14:19698818	2.49658e-08
PH	14	32542068	14:32542068	1.23171e-10
PH	14	32542269	14:32542269	1.23171e-10
PH	14	32543298	14:32543298	1.23171e-10
PH	14	32543589	14:32543589	1.23171e-10
PH	14	32543843	14:32543843	1.23171e-10
PH	14	32544236	14:32544236	1.25504e-10
PH	14	34216772	14:34216772	1.13665e-08
PH	14	34218639	14:34218639	1.36139e-08
PH	14	34218672	14:34218672	1.36139e-08
PH	14	34219047	14:34219047	1.97358e-08
PH	14	34224467	14:34224467	6.46105e-09
PH	14	34228209	14:34228209	2.36779e-09
PH	14	34228410	14:34228410	2.36779e-09
PH	14	34228467	14:34228467	2.36779e-09
PH	14	34228730	14:34228730	2.36779e-09
PH	14	34228773	14:34228773	2.58622e-08
PH	14	34228859	14:34228859	2.36779e-09
PH	14	34229665	14:34229665	2.36779e-09
PH	14	34229980	14:34229980	9.99766e-09
PH	14	34230129	14:34230129	3.55713e-09
PH	14	34230180	14:34230180	9.86237e-09
PH	14	42200683	14:42200683	2.75889e-09
PH	14	42204408	14:42204408	4.22063e-09
PH	14	42204521	14:42204521	2.75889e-09
PH	14	42204992	14:42204992	2.75889e-09
PH	14	42205299	14:42205299	2.75889e-09
PH	14	42205333	14:42205333	3.48697e-09
PH	14	42205989	14:42205989	3.48697e-09
PH	14	42206099	14:42206099	2.75889e-09
PH	14	42206253	14:42206253	3.48697e-09
PH	14	42206646	14:42206646	2.75889e-09
PH	14	42206715	14:42206715	3.92685e-09
PH	14	64538337	14:64538337	3.71967e-08
PH	14	70928238	14:70928238	3.50489e-08
PH	16	32363319	16:32363319	3.34691e-09
PH	16	32363321	16:32363321	3.34691e-09
PH	16	32363327	16:32363327	3.34691e-09
PH	16	32363371	16:32363371	3.34691e-09
PH	16	32363650	16:32363650	3.34691e-09
PH	16	32363789	16:32363789	3.34691e-09
PH	16	32364188	16:32364188	3.34691e-09
PH	16	32364275	16:32364275	3.34691e-09
PH	16	32364309	16:32364309	3.40251e-09
PH	16	32364414	16:32364414	3.34691e-09
PH	16	32364797	16:32364797	3.34691e-09
PH	16	32365111	16:32365111	3.34691e-09
PH	16	32365124	16:32365124	3.34691e-09
PH	16	32365162	16:32365162	3.34691e-09
PH	16	32365187	16:32365187	6.01415e-09
PH	16	32365197	16:32365197	6.01415e-09
PH	16	32365416	16:32365416	3.34691e-09
PH	16	32365620	16:32365620	3.34691e-09
PH	16	32365689	16:32365689	3.34691e-09
PH	16	32365864	16:32365864	3.34691e-09
PH	16	32366031	16:32366031	3.34691e-09
PH	16	32366144	16:32366144	3.6261e-09
PH	16	32366429	16:32366429	3.34691e-09
PH	16	32366571	16:32366571	3.34691e-09
PH	16	32366642	16:32366642	3.34691e-09
PH	16	32366731	16:32366731	3.34691e-09
PH	16	32366816	16:32366816	3.6261e-09
PH	16	32367038	16:32367038	3.34691e-09
PH	16	32367260	16:32367260	3.34691e-09
PH	16	32367409	16:32367409	3.34691e-09
PH	16	32367424	16:32367424	3.34691e-09
PH	16	32367450	16:32367450	5.39894e-09
PH	16	32367462	16:32367462	5.39894e-09
PH	16	32367696	16:32367696	3.34691e-09
PH	16	32367882	16:32367882	3.34691e-09
PH	16	32367984	16:32367984	3.34691e-09
PH	16	32367995	16:32367995	3.34691e-09
PH	16	32368015	16:32368015	3.40251e-09
PH	16	32368120	16:32368120	3.34691e-09
PH	16	32368304	16:32368304	3.34691e-09
PH	16	32368368	16:32368368	3.34691e-09
PH	16	32368485	16:32368485	3.34691e-09
PH	16	32368688	16:32368688	3.34691e-09
PH	16	32368689	16:32368689	3.40251e-09
PH	16	32368710	16:32368710	3.34691e-09
PH	16	32369351	16:32369351	3.40251e-09
PH	16	32369639	16:32369639	3.6261e-09
PH	16	32369643	16:32369643	3.34691e-09
PH	16	32369663	16:32369663	3.34691e-09
PH	16	32369708	16:32369708	3.6261e-09
PH	16	32369755	16:32369755	3.34691e-09
PH	16	32369814	16:32369814	3.34691e-09
PH	16	32369899	16:32369899	3.40251e-09
PH	16	32369930	16:32369930	3.34691e-09
PH	16	32369997	16:32369997	3.34691e-09
PH	16	32370074	16:32370074	3.34691e-09
PH	16	32370111	16:32370111	3.59514e-09
PH	16	32371244	16:32371244	2.8667e-09
PH	16	32371323	16:32371323	2.8667e-09
PH	16	32371391	16:32371391	2.8246e-09
PH	16	32371487	16:32371487	1.16805e-08
PH	16	32371948	16:32371948	1.06623e-08
PH	16	32372962	16:32372962	1.06623e-08
PH	17	18563306	17:18563306	4.55053e-08
PH	17	18563488	17:18563488	4.55053e-08
PH	17	18563652	17:18563652	4.28839e-08
PH	17	18563956	17:18563956	4.55053e-08
PH	17	18564270	17:18564270	3.0999e-08
PH	17	18565168	17:18565168	1.17252e-08
PH	17	18565782	17:18565782	1.0092e-08
PH	17	18566942	17:18566942	3.0999e-08
PH	17	18567010	17:18567010	1.78969e-08
PH	17	18567253	17:18567253	1.78969e-08
PH	17	18567367	17:18567367	1.78969e-08
PH	17	18567372	17:18567372	1.78969e-08
PH	17	18567471	17:18567471	1.78969e-08
PH	17	18567895	17:18567895	1.78969e-08
PH	17	18569207	17:18569207	3.0999e-08
PH	17	18570320	17:18570320	2.07085e-08
PH	17	18570603	17:18570603	2.07085e-08
PH	17	18571346	17:18571346	2.07085e-08
PH	17	18572076	17:18572076	2.07085e-08
PH	17	18572820	17:18572820	2.07085e-08
PH	17	18573031	17:18573031	3.61036e-08
PH	17	23508976	17:23508976	2.89011e-10
PH	17	23509058	17:23509058	7.39395e-11
PH	17	23509133	17:23509133	1.92135e-10
PH	17	23509898	17:23509898	4.28189e-10
PH	17	23509963	17:23509963	7.39395e-11
PH	17	23510021	17:23510021	1.92135e-10
PH	17	23510556	17:23510556	2.89011e-10
PH	17	23510696	17:23510696	1.92135e-10
PH	17	23513067	17:23513067	2.89011e-10
PH	17	23513523	17:23513523	1.92135e-10
PH	17	23513714	17:23513714	1.71501e-10
PH	17	23513732	17:23513732	4.28189e-10
PH	17	23514364	17:23514364	1.92135e-10
PH	17	23514386	17:23514386	1.37774e-10
PH	17	23514397	17:23514397	2.08452e-10
PH	17	23514410	17:23514410	2.08452e-10
PH	17	23514464	17:23514464	1.92135e-10
PH	17	23514690	17:23514690	1.92135e-10
PH	17	23514813	17:23514813	1.92135e-10
PH	17	23515242	17:23515242	1.92135e-10
PH	17	23515514	17:23515514	1.92135e-10
PH	17	23515565	17:23515565	1.92135e-10
PH	17	23515807	17:23515807	1.92135e-10
PH	17	23515908	17:23515908	1.37774e-10
PH	17	23516975	17:23516975	2.89011e-10
PH	17	23517336	17:23517336	1.93033e-10
PH	17	31692335	17:31692335	2.39889e-08
PH	18	11352571	18:11352571	2.68645e-08
PH	19	48759025	19:48759025	2.58767e-08
PH	19	56726108	19:56726108	4.66213e-08
PH	20	8275154	20:8275154	8.16758e-09
PH	20	14179285	20:14179285	5.82508e-10
PH	20	14365861	20:14365861	1.21479e-09
PH	20	14366591	20:14366591	1.21479e-09
PH	20	14369389	20:14369389	2.06773e-09
PH	20	14370836	20:14370836	1.7533e-08
PH	20	14371084	20:14371084	1.7533e-08
PH	20	14378244	20:14378244	4.69541e-08
PH	21	24519845	21:24519845	9.02688e-12
PH	21	31166698	21:31166698	3.15027e-08
PH	21	31170293	21:31170293	2.39593e-08
PH	21	31172483	21:31172483	2.94171e-08
PH	21	45637905	21:45637905	9.84108e-09
PH	21	45638194	21:45638194	1.85919e-08
PH	21	45639387	21:45639387	2.42898e-08
PH	21	45642942	21:45642942	1.00962e-08
PH	21	45643728	21:45643728	1.31099e-08
PH	21	45643810	21:45643810	1.00962e-08
PH	21	45643881	21:45643881	5.57019e-09
PH	21	45644528	21:45644528	5.57019e-09
PH	21	45647199	21:45647199	1.00962e-08
PH	21	45647521	21:45647521	1.00962e-08
PH	21	45649244	21:45649244	1.00962e-08
PH	21	45649337	21:45649337	1.00962e-08
PH	21	45649344	21:45649344	1.00962e-08
PH	21	45649387	21:45649387	1.00962e-08
PH	21	45649394	21:45649394	1.00962e-08
PH	21	45649397	21:45649397	1.00962e-08
PH	21	45649470	21:45649470	1.00962e-08
PH	21	45649713	21:45649713	1.00962e-08
PH	21	45649856	21:45649856	1.11035e-08
PH	21	45649962	21:45649962	1.00962e-08
PH	21	45651569	21:45651569	7.13017e-09
PH	21	45651824	21:45651824	6.92098e-09
PH	21	54848356	21:54848356	2.87858e-08
PH	22	32420858	22:32420858	3.62781e-08
PH	22	51747389	22:51747389	4.39236e-08
PH	22	51754266	22:51754266	2.41033e-08
PH	22	51764553	22:51764553	4.74943e-08
PH	23	11108749	23:11108749	9.2929e-12
PH	23	11110113	23:11110113	1.12268e-10
PH	23	11110143	23:11110143	5.99743e-11
PH	23	11110842	23:11110842	6.07217e-11
PH	23	11113360	23:11113360	1.12787e-10
PH	23	11113373	23:11113373	1.12787e-10
PH	23	11113375	23:11113375	1.12787e-10
PH	23	11113469	23:11113469	2.50377e-10
PH	23	11115137	23:11115137	8.68995e-11
PH	23	13866907	23:13866907	4.45197e-10
PH	23	13867085	23:13867085	4.45197e-10
PH	23	13894946	23:13894946	2.78935e-09
PH	23	13895627	23:13895627	1.58122e-10
PH	23	13897713	23:13897713	1.8039e-10
PH	23	16830334	23:16830334	1.3982e-09
PH	23	16830336	23:16830336	1.3982e-09
PH	24	664403	24:664403	1.69789e-08
PH	24	32648855	24:32648855	3.73601e-08
PH	24	32649497	24:32649497	2.43869e-08
PH	24	32649646	24:32649646	4.23149e-08
PH	24	32651792	24:32651792	2.29734e-08
PH	24	32652529	24:32652529	4.90008e-09
PH	24	56510672	24:56510672	3.12325e-08
PH	24	56511132	24:56511132	8.4594e-09
PH	24	56511411	24:56511411	8.4594e-09
PH	24	56511701	24:56511701	1.03483e-08
PH	24	56516303	24:56516303	9.92537e-10
PH	24	56516340	24:56516340	9.92537e-10
PH	24	56516358	24:56516358	9.92537e-10
PH	24	56516402	24:56516402	1.44955e-09
PH	24	56516431	24:56516431	4.18282e-09
PH	24	56516432	24:56516432	4.18282e-09
PH	24	56516484	24:56516484	3.97364e-09
PH	24	56516591	24:56516591	9.92537e-10
PH	24	56516897	24:56516897	3.08499e-10
PH	24	56516943	24:56516943	3.08499e-10
PH	26	41762191	26:41762191	4.73361e-09
PH	29	45183269	29:45183269	2.36151e-08
PH	29	45184210	29:45184210	2.36151e-08
PH	29	45185391	29:45185391	3.46314e-08
PH	29	45186848	29:45186848	2.36151e-08
PH	29	45186978	29:45186978	2.36151e-08
PH	29	45187793	29:45187793	4.04983e-08
PH	29	45187824	29:45187824	4.04983e-08
PH	29	45187883	29:45187883	4.04983e-08
PH	29	45188847	29:45188847	4.04983e-08
WHC	15	24472846	15:24472846	2.86482e-08
WHC	15	24472999	15:24472999	2.0452e-08
WHC	15	24473514	15:24473514	3.35778e-08
WHC	15	24473588	15:24473588	3.35778e-08
WHC	15	24473626	15:24473626	3.35778e-08
WHC	15	24473882	15:24473882	3.35778e-08
WHC	15	24478480	15:24478480	2.88072e-08
WHC	15	24478632	15:24478632	4.43266e-08
WHC	15	24479146	15:24479146	3.50679e-08
WHC	15	24479648	15:24479648	1.01601e-08
WHC	16	29275023	16:29275023	3.36569e-08
WHC	17	56603628	17:56603628	5.65099e-10
WHC	17	56603854	17:56603854	7.41144e-10
WHC	17	56603860	17:56603860	1.0297e-09
WHC	17	56604085	17:56604085	1.0297e-09
WHC	17	56604813	17:56604813	1.61648e-09
WHC	17	56604915	17:56604915	5.87738e-10
WHC	17	56604951	17:56604951	1.19767e-09
WHC	17	56605093	17:56605093	1.61648e-09
WHC	17	56605134	17:56605134	9.24868e-11
WHC	17	56605146	17:56605146	5.95773e-11
WHC	17	56605174	17:56605174	1.08213e-09
WHC	17	56605308	17:56605308	2.95571e-10
WHC	17	56605801	17:56605801	5.8805e-09
WHC	17	56606707	17:56606707	1.7058e-09
WHC	17	56606952	17:56606952	1.7058e-09
WHC	17	56607586	17:56607586	8.00729e-10
WHC	17	56607959	17:56607959	5.03911e-10
WHC	17	56608202	17:56608202	7.85736e-10
WHC	17	56608308	17:56608308	5.22324e-10
WHC	17	56608472	17:56608472	8.49553e-10
WHC	17	56608616	17:56608616	3.23471e-09
WHC	17	56608637	17:56608637	1.426e-09
WHC	17	56608954	17:56608954	4.8307e-09
WHC	17	56613104	17:56613104	1.26691e-09
REA	2	106071327	2:106071327	4.02702e-08
REA	2	106073018	2:106073018	1.20507e-08
REA	3	80070504	3:80070504	3.9344e-08
REA	5	82017990	5:82017990	2.96626e-09
REA	5	82019024	5:82019024	2.96626e-09
REA	5	100795407	5:100795407	3.35207e-08
REA	5	100795485	5:100795485	3.35207e-08
REA	6	97617581	6:97617581	3.58241e-08
REA	6	97617752	6:97617752	3.69222e-08
REA	6	97618032	6:97618032	7.08688e-09
REA	6	97618033	6:97618033	9.59609e-09
REA	6	97618454	6:97618454	1.81426e-08
REA	6	97619329	6:97619329	1.10466e-08
REA	6	97619331	6:97619331	1.10466e-08
REA	6	97619414	6:97619414	3.62828e-09
REA	6	97619518	6:97619518	2.42738e-08
REA	6	97622212	6:97622212	3.7635e-08
REA	6	97622246	6:97622246	3.7635e-08
REA	7	40790010	7:40790010	1.4973e-08
REA	7	40790057	7:40790057	1.4973e-08
REA	7	40790407	7:40790407	1.4973e-08
REA	7	40790444	7:40790444	1.4973e-08
REA	7	40790597	7:40790597	1.4973e-08
REA	7	40790612	7:40790612	4.1871e-08
REA	7	40790614	7:40790614	4.1871e-08
REA	7	40790806	7:40790806	1.4973e-08
REA	7	40790907	7:40790907	7.52386e-09
REA	7	40790964	7:40790964	2.20491e-08
REA	7	40791480	7:40791480	1.4973e-08
REA	7	40792007	7:40792007	1.4973e-08
REA	7	40793348	7:40793348	1.65255e-08
REA	7	40793363	7:40793363	1.65255e-08
REA	7	40793941	7:40793941	1.65255e-08
REA	7	40793962	7:40793962	1.65255e-08
REA	7	40794158	7:40794158	1.65255e-08
REA	7	40794549	7:40794549	1.65255e-08
REA	7	40794975	7:40794975	1.65255e-08
REA	8	9291449	8:9291449	2.17468e-08
REA	8	72432762	8:72432762	3.37372e-08
REA	11	63816597	11:63816597	9.09277e-10
REA	11	63816693	11:63816693	9.09277e-10
REA	11	63816696	11:63816696	9.09277e-10
REA	11	63816703	11:63816703	9.09277e-10
REA	11	63817401	11:63817401	3.29258e-09
REA	11	63818065	11:63818065	3.29258e-09
REA	11	63818406	11:63818406	9.09277e-10
REA	11	63818623	11:63818623	9.09277e-10
REA	11	63820633	11:63820633	9.09277e-10
REA	11	63820829	11:63820829	9.09277e-10
REA	11	63821682	11:63821682	9.09277e-10
REA	11	63824311	11:63824311	3.29258e-09
REA	11	63824760	11:63824760	3.29258e-09
REA	11	63825041	11:63825041	3.29258e-09
REA	11	63825986	11:63825986	9.09277e-10
REA	11	63826187	11:63826187	9.09277e-10
REA	11	63826525	11:63826525	9.09277e-10
REA	11	63826665	11:63826665	9.09277e-10
REA	11	63826881	11:63826881	9.09277e-10
REA	11	63828208	11:63828208	3.29258e-09
REA	11	63829233	11:63829233	9.09277e-10
REA	11	63829719	11:63829719	3.29258e-09
REA	11	63829901	11:63829901	3.29258e-09
REA	11	63829977	11:63829977	3.29258e-09
REA	12	75474699	12:75474699	1.61453e-08
REA	13	46923977	13:46923977	3.75703e-08
REA	13	46930864	13:46930864	2.25689e-08
REA	14	55544611	14:55544611	3.17776e-10
REA	14	70928238	14:70928238	4.06659e-09
REA	17	23517336	17:23517336	1.61784e-08
REA	21	45637905	21:45637905	2.61398e-08
REA	21	45639387	21:45639387	2.87178e-08
REA	21	45642942	21:45642942	8.2118e-09
REA	21	45643728	21:45643728	5.22642e-09
REA	21	45643810	21:45643810	8.2118e-09
REA	21	45643881	21:45643881	6.32845e-09
REA	21	45644528	21:45644528	6.32845e-09
REA	21	45647199	21:45647199	8.2118e-09
REA	21	45647521	21:45647521	8.2118e-09
REA	21	45649244	21:45649244	8.2118e-09
REA	21	45649337	21:45649337	8.2118e-09
REA	21	45649344	21:45649344	8.2118e-09
REA	21	45649387	21:45649387	8.2118e-09
REA	21	45649394	21:45649394	8.2118e-09
REA	21	45649397	21:45649397	8.2118e-09
REA	21	45649470	21:45649470	8.2118e-09
REA	21	45649713	21:45649713	8.2118e-09
REA	21	45649856	21:45649856	2.06016e-08
REA	21	45649962	21:45649962	8.2118e-09
REA	21	45651569	21:45651569	2.8754e-08
REA	21	54845813	21:54845813	4.51739e-08
REA	21	54848156	21:54848156	1.58751e-08
REA	21	54848193	21:54848193	1.97043e-08
REA	21	54848204	21:54848204	1.97043e-08
REA	21	54848519	21:54848519	9.15853e-09
REA	21	54848600	21:54848600	1.58751e-08
REA	24	43578468	24:43578468	1.30125e-08
c20:2	1	78031872	1:78031872	4.53656e-08
c20:2	1	78035485	1:78035485	2.95591e-08
c20:2	1	78036485	1:78036485	2.95591e-08
c20:2	1	78050980	1:78050980	2.63596e-08
c20:2	1	78051218	1:78051218	1.669e-08
c20:2	1	78051362	1:78051362	2.95591e-08
c20:2	1	78052868	1:78052868	2.63596e-08
c20:2	1	78056217	1:78056217	2.95591e-08
c20:2	1	78057263	1:78057263	2.95591e-08
c20:2	1	78058642	1:78058642	2.95591e-08
c20:2	1	78059960	1:78059960	2.95591e-08
c20:2	1	78063689	1:78063689	2.63596e-08
c20:2	1	78064091	1:78064091	2.95591e-08
c20:2	3	1539965	3:1539965	3.32822e-08
c20:2	4	79236554	4:79236554	5.0058e-08
c20:2	4	106715919	4:106715919	4.50527e-08
c20:2	4	106716880	4:106716880	1.84797e-08
c20:2	4	111014518	4:111014518	1.55547e-09
c20:2	4	111015857	4:111015857	8.48824e-10
c20:2	4	111015859	4:111015859	8.48824e-10
c20:2	4	111017145	4:111017145	4.55514e-10
c20:2	4	111017178	4:111017178	4.55514e-10
c20:2	4	111017400	4:111017400	4.55514e-10
c20:2	4	111017514	4:111017514	4.55514e-10
c20:2	4	111017545	4:111017545	4.55514e-10
c20:2	4	111018877	4:111018877	1.5013e-10
c20:2	4	111018891	4:111018891	1.5013e-10
c20:2	4	111018892	4:111018892	1.5013e-10
c20:2	4	111019392	4:111019392	1.5013e-10
c20:2	4	111019409	4:111019409	1.5013e-10
c20:2	4	111019547	4:111019547	6.37266e-12
c20:2	4	111020246	4:111020246	5.31614e-11
c20:2	4	111020568	4:111020568	5.31614e-11
c20:2	4	111022047	4:111022047	1.84084e-11
c20:2	4	111022221	4:111022221	5.31614e-11
c20:2	4	111022701	4:111022701	1.84084e-11
c20:2	4	111023041	4:111023041	5.31614e-11
c20:2	4	111023095	4:111023095	5.31614e-11
c20:2	4	111023162	4:111023162	5.31614e-11
c20:2	4	111023329	4:111023329	5.31614e-11
c20:2	4	111023442	4:111023442	5.31614e-11
c20:2	4	111023577	4:111023577	1.84084e-11
c20:2	4	111023716	4:111023716	1.84084e-11
c20:2	4	111023982	4:111023982	5.31614e-11
c20:2	4	111024233	4:111024233	5.31614e-11
c20:2	4	111024242	4:111024242	5.31614e-11
c20:2	4	111024246	4:111024246	5.31614e-11
c20:2	4	111024694	4:111024694	5.31614e-11
c20:2	4	111024736	4:111024736	5.31614e-11
c20:2	4	111024844	4:111024844	6.37266e-12
c20:2	4	111024944	4:111024944	3.76116e-08
c20:2	4	111024986	4:111024986	5.31614e-11
c20:2	4	111025068	4:111025068	5.31614e-11
c20:2	4	111025071	4:111025071	5.31614e-11
c20:2	4	111025086	4:111025086	5.31614e-11
c20:2	4	111025101	4:111025101	5.31614e-11
c20:2	4	111025207	4:111025207	5.31614e-11
c20:2	4	111025238	4:111025238	5.31614e-11
c20:2	4	111025296	4:111025296	5.31614e-11
c20:2	4	111025360	4:111025360	5.31614e-11
c20:2	4	111025595	4:111025595	4.5101e-08
c20:2	4	111025632	4:111025632	1.84084e-11
c20:2	4	111025653	4:111025653	4.5101e-08
c20:2	4	111025728	4:111025728	4.5101e-08
c20:2	4	111025764	4:111025764	4.5101e-08
c20:2	4	111025785	4:111025785	4.5101e-08
c20:2	4	111025796	4:111025796	4.5101e-08
c20:2	4	111025810	4:111025810	4.5101e-08
c20:2	4	111025857	4:111025857	5.31614e-11
c20:2	4	111025870	4:111025870	5.31614e-11
c20:2	4	111025908	4:111025908	5.31614e-11
c20:2	4	111092513	4:111092513	8.49612e-08
c20:2	6	74792626	6:74792626	8.05338e-08
c20:2	13	8732505	13:8732505	6.52053e-08
c20:2	14	6841738	14:6841738	3.45138e-08
c20:2	15	46838260	15:46838260	9.9275e-08
c20:2	15	46846245	15:46846245	9.9275e-08
c20:2	15	46846312	15:46846312	9.9275e-08
c20:2	15	46846843	15:46846843	9.9275e-08
c20:2	15	46846980	15:46846980	9.9275e-08
c20:2	15	46850220	15:46850220	9.9275e-08
c20:2	15	46851814	15:46851814	9.9275e-08
c20:2	15	46852906	15:46852906	8.53702e-08
c20:2	15	46860019	15:46860019	9.9275e-08
c20:2	15	46860049	15:46860049	9.9275e-08
c20:2	15	46861349	15:46861349	9.9275e-08
c20:2	15	46861537	15:46861537	9.9275e-08
c20:2	17	2978223	17:2978223	2.80262e-08
c20:2	17	2980996	17:2980996	4.19238e-09
c20:2	17	42636712	17:42636712	4.98167e-10
c20:2	18	9554077	18:9554077	1.1712e-11
c20:2	18	9554135	18:9554135	5.93535e-13
c20:2	18	9554260	18:9554260	5.93535e-13
c20:2	18	9554319	18:9554319	3.81894e-11
c20:2	18	9554500	18:9554500	3.81894e-11
c20:2	18	9554676	18:9554676	3.81894e-11
c20:2	18	9554751	18:9554751	5.93535e-13
c20:2	18	9554911	18:9554911	3.81894e-11
c20:2	18	9945328	18:9945328	9.83732e-08
c20:2	20	43577841	20:43577841	1.13606e-08
c20:2	23	11504265	23:11504265	3.09586e-08
c20:2	23	11510403	23:11510403	3.09586e-08
c20:2	23	11512188	23:11512188	3.09586e-08
c20:2	24	33209642	24:33209642	8.86666e-08
c20:2	27	38826219	27:38826219	9.70112e-08
c20:4	15	74659310	15:74659310	7.05311e-08
c20:4	15	74660701	15:74660701	7.05311e-08
c20:4	15	74661125	15:74661125	7.05311e-08
c20:4	15	82961191	15:82961191	9.73746e-08
c20:4	15	82967199	15:82967199	3.87571e-08
c20:4	15	82967214	15:82967214	3.87571e-08
c20:4	15	82967272	15:82967272	3.87571e-08
c20:4	15	82967485	15:82967485	2.19748e-08
c20:4	15	82967868	15:82967868	3.87571e-08
c20:4	15	82967890	15:82967890	3.87571e-08
c20:4	15	82967899	15:82967899	3.87571e-08
c20:4	15	82967922	15:82967922	3.87571e-08
c20:4	15	82967928	15:82967928	3.87571e-08
c20:4	15	82967970	15:82967970	3.87571e-08
c20:4	15	82968134	15:82968134	3.87571e-08
c20:4	15	82968158	15:82968158	3.87571e-08
c20:4	15	82968165	15:82968165	3.87571e-08
c20:4	15	82968180	15:82968180	3.87571e-08
c20:4	15	82968181	15:82968181	3.87571e-08
c20:4	15	82968184	15:82968184	3.87571e-08
c20:4	15	82968190	15:82968190	3.87571e-08
c20:4	15	82968191	15:82968191	3.87571e-08
c20:4	15	82968205	15:82968205	3.87571e-08
c20:4	15	82968481	15:82968481	3.87571e-08
c20:4	15	82968504	15:82968504	3.87571e-08
c20:4	15	82968618	15:82968618	3.87571e-08
c20:4	15	82968912	15:82968912	3.87571e-08
c20:4	15	82969360	15:82969360	3.87571e-08
c20:4	15	82969384	15:82969384	3.87571e-08
c20:4	15	82969824	15:82969824	2.19748e-08
c20:4	15	82969874	15:82969874	2.19748e-08
c20:4	15	82969964	15:82969964	2.19748e-08
c20:4	15	82970016	15:82970016	2.19748e-08
c20:4	15	82970048	15:82970048	2.19748e-08
c20:4	15	82970062	15:82970062	2.19748e-08
c20:4	15	82970206	15:82970206	2.19748e-08
c20:4	15	82970639	15:82970639	2.19748e-08
c20:4	15	82970647	15:82970647	2.19748e-08
c20:4	15	82970946	15:82970946	8.96229e-08
c20:4	15	82971185	15:82971185	8.85053e-08
c20:4	15	82971353	15:82971353	8.85053e-08
c20:4	15	82972090	15:82972090	8.2893e-08
c20:4	15	82972797	15:82972797	2.19748e-08
c20:4	15	82973035	15:82973035	8.96229e-08
c20:4	15	82973078	15:82973078	2.19748e-08
c20:4	15	82973079	15:82973079	2.19748e-08
c20:4	15	82973127	15:82973127	5.16698e-08
c20:4	15	82973226	15:82973226	2.19748e-08
c20:4	15	82973346	15:82973346	2.19748e-08
c20:4	15	82973405	15:82973405	8.96229e-08
c20:4	15	82973496	15:82973496	8.96229e-08
c20:4	15	82973581	15:82973581	8.96229e-08
c20:4	22	29680706	22:29680706	3.98178e-09
ms	7	29284751	7:29284751	2.66842e-08
ms	7	29284790	7:29284790	6.17933e-09
zfc	2	47158158	2:47158158	3.43213e-08
zfc	2	47159916	2:47159916	2.58414e-08
zfc	2	47161533	2:47161533	3.73553e-08
zfc	2	47163019	2:47163019	2.95744e-08
zfc	2	47163083	2:47163083	7.22778e-08
zfc	2	47164128	2:47164128	2.95744e-08
zfc	2	47169591	2:47169591	2.7331e-08
zfc	2	47170515	2:47170515	5.496e-08
zfc	2	47171097	2:47171097	5.496e-08
zzf	20	19029716	20:19029716	4.81663e-10
zzf	20	19029738	20:19029738	4.81663e-10
c16:0	13	54945488	13:54945488	1.06042e-08
c16:0	13	54954281	13:54954281	1.39161e-08
c16:0	13	54954687	13:54954687	2.30841e-08
c16:0	13	54956504	13:54956504	1.39161e-08
c16:0	13	54958003	13:54958003	1.39161e-08
c16:0	13	54960199	13:54960199	1.39161e-08
c16:0	13	54960836	13:54960836	1.39161e-08
c16:0	13	54962542	13:54962542	5.30854e-08
c16:0	13	54963877	13:54963877	1.34687e-08
c16:0	13	54965023	13:54965023	1.39161e-08
c16:0	13	54966143	13:54966143	4.03233e-09
c16:0	13	54972124	13:54972124	1.39161e-08
c16:0	13	54973124	13:54973124	1.39161e-08
c16:0	13	54973222	13:54973222	1.39161e-08
c16:0	15	25234292	15:25234292	8.30086e-08
c16:0	15	25234676	15:25234676	8.30086e-08
c16:0	17	22973938	17:22973938	9.72788e-09
c16:0	17	23086811	17:23086811	8.31963e-08
c16:0	17	23086896	17:23086896	8.31963e-08
c16:0	17	23086945	17:23086945	8.31963e-08
c16:0	17	23087874	17:23087874	1.03774e-08
c16:0	17	23088302	17:23088302	1.03774e-08
c16:0	17	23088428	17:23088428	8.31963e-08
c16:0	17	23088455	17:23088455	2.2166e-08
c16:0	17	23088657	17:23088657	1.03774e-08
c16:0	17	23088857	17:23088857	1.03774e-08
c16:0	17	23091995	17:23091995	1.03774e-08
c16:0	17	23092231	17:23092231	9.00766e-08
c16:0	17	23092795	17:23092795	9.00766e-08
c16:0	17	23092856	17:23092856	9.00766e-08
c16:0	17	23093475	17:23093475	9.00766e-08
c16:0	17	23094095	17:23094095	7.4582e-09
c16:0	17	23094611	17:23094611	1.03774e-08
c16:0	17	23094672	17:23094672	1.03774e-08
c16:0	17	23094740	17:23094740	1.03774e-08
c16:0	17	23094960	17:23094960	1.03774e-08
c16:0	17	23094983	17:23094983	1.03774e-08
c16:0	17	23095123	17:23095123	9.00766e-08
c16:0	17	23095146	17:23095146	9.00766e-08
c16:0	17	23095237	17:23095237	1.03774e-08
c16:0	17	23095285	17:23095285	1.03774e-08
c16:0	17	23095289	17:23095289	1.03774e-08
c16:0	17	23095317	17:23095317	9.00766e-08
c16:0	17	23095357	17:23095357	1.03774e-08
c16:0	17	23095383	17:23095383	1.03774e-08
c16:0	17	23095572	17:23095572	1.03774e-08
c16:0	17	23095598	17:23095598	1.03774e-08
c16:0	17	23095640	17:23095640	1.03774e-08
c16:0	17	23095781	17:23095781	1.03774e-08
c16:0	17	23095814	17:23095814	1.04787e-09
c16:0	17	23095843	17:23095843	1.03774e-08
c16:0	17	23095845	17:23095845	1.03774e-08
c16:0	17	23095893	17:23095893	1.03774e-08
c16:0	17	23095898	17:23095898	1.03774e-08
c16:0	17	23095931	17:23095931	1.03774e-08
c16:0	17	23095932	17:23095932	1.03774e-08
c16:0	17	23095934	17:23095934	1.03774e-08
c16:0	17	23095950	17:23095950	1.03774e-08
c16:0	17	23095960	17:23095960	1.03774e-08
c16:0	17	23095978	17:23095978	1.03774e-08
c16:0	17	23096088	17:23096088	1.03774e-08
c16:0	17	23096243	17:23096243	1.03774e-08
c16:0	17	23096345	17:23096345	1.03774e-08
c16:0	17	23096374	17:23096374	1.03774e-08
c16:0	17	23096584	17:23096584	1.03774e-08
c16:0	17	23096616	17:23096616	1.03774e-08
c16:0	17	23096752	17:23096752	1.03774e-08
c16:0	17	23096758	17:23096758	1.03774e-08
c16:0	17	23096764	17:23096764	1.03774e-08
c16:0	17	23096832	17:23096832	1.03774e-08
c16:0	17	23097057	17:23097057	1.03774e-08
c16:0	17	23097437	17:23097437	1.03774e-08
c16:0	17	23098330	17:23098330	1.03774e-08
c16:0	17	23098353	17:23098353	9.00766e-08
c16:0	17	23099165	17:23099165	1.03774e-08
c16:0	17	23100662	17:23100662	1.03774e-08
c16:0	17	23101561	17:23101561	5.21847e-08
c16:0	17	23102753	17:23102753	5.21847e-08
c16:0	17	23103252	17:23103252	5.21847e-08
c16:0	17	23104345	17:23104345	5.21847e-08
c16:0	17	23104967	17:23104967	5.21847e-08
c16:0	17	23105240	17:23105240	6.5025e-09
c16:0	17	23106215	17:23106215	5.21847e-08
c16:0	17	23107393	17:23107393	5.21847e-08
c16:0	17	23108024	17:23108024	5.21847e-08
c16:0	17	23108287	17:23108287	5.21847e-08
c16:0	17	23108507	17:23108507	5.21847e-08
c16:0	17	23110106	17:23110106	6.5025e-09
c16:0	17	23110202	17:23110202	6.5025e-09
c16:0	17	23112332	17:23112332	5.21847e-08
c16:0	17	23113810	17:23113810	5.21847e-08
c16:0	17	23114336	17:23114336	5.21847e-08
c16:0	17	23114497	17:23114497	5.21847e-08
c16:0	17	23114816	17:23114816	5.21847e-08
c16:0	17	23115034	17:23115034	5.21847e-08
c16:0	17	23116906	17:23116906	5.21847e-08
c16:0	17	23117850	17:23117850	7.29612e-10
c16:0	17	23118967	17:23118967	5.21847e-08
c16:0	17	23120437	17:23120437	6.5025e-09
c16:0	17	23120547	17:23120547	5.21847e-08
c16:0	17	23123112	17:23123112	5.21847e-08
c16:0	17	23123287	17:23123287	5.21847e-08
c16:0	17	23124527	17:23124527	5.69333e-08
c16:0	17	23124677	17:23124677	5.69333e-08
c16:0	17	23125124	17:23125124	5.69333e-08
c16:0	17	23125487	17:23125487	5.69333e-08
c16:0	17	23125490	17:23125490	5.69333e-08
c16:0	17	23127170	17:23127170	5.69333e-08
c16:0	17	23127835	17:23127835	5.69333e-08
c16:0	17	23129019	17:23129019	5.69333e-08
c16:0	17	23129667	17:23129667	5.21847e-08
c16:0	17	23131004	17:23131004	9.30881e-09
c16:0	17	23132939	17:23132939	5.69333e-08
c16:0	17	23139760	17:23139760	7.33224e-09
c16:0	17	23151034	17:23151034	5.69333e-08
c16:0	17	23151149	17:23151149	5.69333e-08
c16:0	17	23329339	17:23329339	7.98503e-08
c16:0	17	23335020	17:23335020	7.98503e-08
c16:0	17	23340323	17:23340323	5.32017e-08
c16:0	17	23342919	17:23342919	7.98503e-08
c16:0	17	23402473	17:23402473	7.1702e-08
c16:0	17	23406590	17:23406590	1.12587e-08
c16:0	21	60425650	21:60425650	5.27966e-08
c16:0	21	61158913	21:61158913	6.7547e-08
c16:0	28	28965089	28:28965089	8.85388e-08
c16:1	17	58565009	17:58565009	9.01243e-08
c16:1	22	55590499	22:55590499	5.06105e-08
c18:0	21	15309455	21:15309455	6.44697e-08
c18:0	23	34722000	23:34722000	7.36875e-08
c18:1	12	18395603	12:18395603	6.56976e-08
c18:1	19	54223645	19:54223645	9.30867e-08
c18:1	19	54223650	19:54223650	9.30867e-08

## Sheet: Table S3
Table S3. Annotation of trait-associated SNPs and nearby genes within ±50 kb.
Trait	Chromosome	Gene	FunctionalRegion
BF	8	ENSBTAG00000052610	exon
BF	8	COL27A1	exon
LDW	1	SIDT1	exon
LDW	1	U6	exon
LDW	1	USF3	exon
LDW	1	Metazoa_SRP	exon
LDW	5	FIGNL2	exon
LDW	5	SCN8A	exon
LDW	5	ENSBTAG00000053881	exon
LDW	5	KLHL42	exon
LDW	7	PRKCSH	exon
LDW	7	ELAVL3	exon
LDW	7	ZNF653	exon
LDW	7	ECSIT	exon
LDW	7	CNN1	exon
LDW	7	ELOF1	exon
LDW	7	ACP5	exon
LDW	7	ONECUT3	exon
LDW	7	ATP8B3	exon
LDW	7	REXO1	exon
LDW	7	RASA1	exon
LDW	7	ENSBTAG00000039523	exon
LDW	7	CCNH	exon
LDW	8	NEFL	exon
LDW	8	5S_rRNA	exon
LDW	9	SNAP91	exon
LDW	9	ENSBTAG00000046593	exon
LDW	11	CCDC85A	exon
LDW	12	FARP1	exon
LDW	12	STK24	exon
LDW	14	RB1CC1	exon
LDW	15	ENSBTAG00000049221	exon
LDW	15	CALCB	exon
LDW	17	EDNRA	exon
LDW	17	ENSBTAG00000049121	exon
LDW	21	MESP2	exon
LDW	21	ANPEP	exon
LDW	21	AP3S2	exon
LDW	21	EAPP	exon
LDW	21	U1	exon
LDW	21	SNX6	exon
LDW	21	U3	exon
LDW	23	KHDRBS2	exon
LDW	24	MC5R	exon
LDW	24	MC2R	CDS
LDW	25	CARD11	exon
LDW	27	ENSBTAG00000051728	exon
LDW	27	CLN8	exon
CW	3	ENSBTAG00000050256	exon
CW	9	ASCC3	exon
CW	14	RB1CC1	exon
CW	15	ENSBTAG00000049221	exon
CW	15	CALCB	exon
CW	21	EAPP	exon
CW	21	U1	exon
CW	21	SNX6	exon
CW	21	U3	exon
CW	25	ENSBTAG00000054368	exon
CW	25	NHERF2	exon
CW	25	NTHL1	exon
CW	25	TSC2	exon
CW	25	PKD1	exon
CW	25	MIR1225	exon
FCR	2	ENSBTAG00000049463	exon
FCR	3	DNAJC6	exon
FCR	13	ZMYND11	exon
FCR	14	RIMS2	exon
FCR	15	CALCB	exon
SF	5	CSDC2	exon
SF	5	PMM1	exon
SF	5	DESI1	exon
SF	5	XRCC6	exon
SF	5	SNU13	exon
SF	5	ENSBTAG00000047629	exon
SF	5	MEI1	exon
SF	7	SPOCK1	exon
SF	13	ABHD12	exon
SF	13	ANKRD16	exon
SF	13	ENSBTAG00000050003	exon
SF	13	ENSBTAG00000035572	exon
SF	13	GDI2	exon
SF	16	KLHL17	exon
SF	16	NOC2L	exon
SF	16	SAMD11	exon
SF	19	RAB37	exon
SF	19	ENSBTAG00000002773	exon
SF	19	CD300E	exon
SF	21	ATP10A	exon
SF	25	PSMG3	exon
SF	25	TMEM184A	exon
LMP	1	Metazoa_SRP	exon
LMP	7	PRKCSH	exon
LMP	7	ELAVL3	exon
LMP	7	ZNF653	exon
LMP	7	ECSIT	exon
LMP	7	CNN1	exon
LMP	7	ELOF1	exon
LMP	7	ACP5	exon
LMP	17	EDNRA	exon
LMP	17	ENSBTAG00000049121	exon
LMP	17	U6	exon
LMP	21	EAPP	exon
LMP	21	U1	exon
LMP	21	SNX6	exon
LMP	21	U3	exon
LMP	23	SRF	exon
LMP	23	CUL9	exon
LMP	23	DNPH1	exon
LMP	23	TTBK1	exon
LMP	25	CARD11	exon
LMP	27	ENSBTAG00000051728	exon
LMP	27	CLN8	exon
PH	1	APP	exon
PH	1	U6	exon
PH	1	PDIA5	exon
PH	1	ENSBTAG00000053503	exon
PH	1	ECT2	exon
PH	1	NCEH1	exon
PH	1	5S_rRNA	exon
PH	2	CCDC141	exon
PH	2	HECW2	exon
PH	2	TNS1	exon
PH	2	STK16	exon
PH	2	TUBA4A	exon
PH	2	TUBA1D	exon
PH	2	DNAJB2	exon
PH	2	PTPRN	exon
PH	2	bta-mir-153-1	exon
PH	2	ENSBTAG00000013799	exon
PH	2	RESP18	exon
PH	3	RSBN1	exon
PH	3	PHTF1	exon
PH	3	ENSBTAG00000051499	exon
PH	3	DNAJC6	exon
PH	3	COL8A2	exon
PH	3	ADPRS	exon
PH	3	TEKT2	exon
PH	3	ENSBTAG00000055249	exon
PH	3	AGO3	exon
PH	4	THSD7A	exon
PH	4	PTPRZ1	exon
PH	5	ENSBTAG00000038461	exon
PH	5	ENSBTAG00000049220	exon
PH	5	ZC3H7B	exon
PH	5	TEF	exon
PH	5	TOB2	exon
PH	5	PHF5A	exon
PH	5	ACO2	exon
PH	5	ENSBTAG00000042638	exon
PH	6	CCSER1	exon
PH	6	ENSBTAG00000051838	exon
PH	6	SCD5	exon
PH	6	SEC31A	exon
PH	7	ACSL6	exon
PH	7	ZNF346	exon
PH	7	FGFR4	exon
PH	7	NSD1	exon
PH	7	OR2B11	exon
PH	7	OR2W53	exon
PH	7	OR2C3	exon
PH	7	OR2C3B	exon
PH	7	FER	exon
PH	8	ENSBTAG00000052081	exon
PH	8	FBXO8	exon
PH	8	DOCK8	exon
PH	8	ENSBTAG00000049728	exon
PH	8	ABHD17B	exon
PH	8	ENSBTAG00000042911	exon
PH	8	RORB	exon
PH	8	GFRA2	exon
PH	8	DOCK5	exon
PH	8	ENSBTAG00000021235	exon
PH	8	MSANTD3	exon
PH	8	TMEFF1	exon
PH	8	CAVIN4	exon
PH	8	PLPPR1	exon
PH	8	ENSBTAG00000025760	exon
PH	8	MRPL50	exon
PH	8	ZNF189	exon
PH	8	ALDOB	exon
PH	8	ENSBTAG00000053221	exon
PH	9	SH3BGRL2	exon
PH	9	ENSBTAG00000026578	exon
PH	9	THEMIS	exon
PH	10	SHC4	exon
PH	10	CEP152	exon
PH	11	ENSBTAG00000054569	exon
PH	11	SPRED2	exon
PH	11	NEK6	exon
PH	12	ENSBTAG00000054527	exon
PH	13	GATA3	exon
PH	13	ABHD12	exon
PH	13	ANKRD16	exon
PH	13	ENSBTAG00000050003	exon
PH	13	ENSBTAG00000035572	exon
PH	13	GDI2	exon
PH	13	MCM8	exon
PH	13	CRLS1	exon
PH	13	LRRN4	exon
PH	13	FERMT1	exon
PH	13	NPBWR2	exon
PH	13	OPRL1	exon
PH	13	LKAAEAR1	exon
PH	13	RGS19	exon
PH	13	TCEA2	exon
PH	13	SOX18	exon
PH	13	PRPF6	exon
PH	13	HNF4A	exon
PH	13	TTPAL	exon
PH	14	ENSBTAG00000055270	exon
PH	14	C14H8orf34	exon
PH	14	TRAM1	exon
PH	14	VPS13B	exon
PH	14	SNORA70	exon
PH	16	EFCAB2	exon
PH	16	HNRNPU	exon
PH	16	COX20	exon
PH	16	PLA2G4A	exon
PH	17	ELF2	exon
PH	17	NOCT	exon
PH	17	FSTL5	exon
PH	17	GALNT9	exon
PH	17	NOC4L	exon
PH	17	DDX51	exon
PH	17	ENSBTAG00000022084	exon
PH	17	EP400	exon
PH	19	CEP95	exon
PH	19	SMURF2	exon
PH	19	RAB37	exon
PH	19	ENSBTAG00000002773	exon
PH	19	CD300E	exon
PH	20	ADAMTS6	exon
PH	20	ENSBTAG00000049355	exon
PH	20	U4	exon
PH	20	SREK1IP1	exon
PH	20	SHISAL2B	exon
PH	20	RGS7BP	exon
PH	21	ADAMTSL3	exon
PH	21	SH3GL3	exon
PH	21	UBE2Q2	exon
PH	21	FBXO22	exon
PH	21	ENSBTAG00000048528	exon
PH	21	ENSBTAG00000043187	exon
PH	21	NFKBIA	exon
PH	21	TOGARAM1	exon
PH	21	PRPF39	exon
PH	21	SNORD127	exon
PH	21	FKBP3	exon
PH	21	FANCM	exon
PH	21	MIS18BP1	exon
PH	22	FRMD4B	exon
PH	22	LMOD3	exon
PH	22	ARL6IP5	exon
PH	22	UBA3	exon
PH	22	CDC25A	exon
PH	22	ENSBTAG00000054831	exon
PH	23	PIM1	exon
PH	23	ENSBTAG00000045936	exon
PH	23	TMEM217	exon
PH	23	TBC1D22B	exon
PH	23	DAAM2	exon
PH	23	MOCS1	exon
PH	23	SRF	exon
PH	23	CUL9	exon
PH	23	DNPH1	exon
PH	23	TTBK1	exon
PH	24	KCNG2	exon
PH	24	CTDP1	exon
PH	24	ENSBTAG00000055205	exon
PH	26	ATE1	exon
PH	26	TEX36	exon
PH	26	EDRF1	exon
PH	26	UROS	exon
PH	29	KDM2A	exon
PH	29	GRK2	exon
PH	29	ANKRD13D	exon
PH	29	SSH3	exon
WHC	15	HTR3B	exon
WHC	15	U6	exon
WHC	15	HTR3A	exon
WHC	16	MIXL1	exon
WHC	16	LIN9	exon
REA	2	ENSBTAG00000031711	exon
REA	2	TNS1	exon
REA	3	ENSBTAG00000051499	exon
REA	3	DNAJC6	exon
REA	5	ENSBTAG00000053881	exon
REA	5	KLHL42	exon
REA	5	U6	exon
REA	5	ENSBTAG00000038461	exon
REA	5	ENSBTAG00000049220	exon
REA	6	ENSBTAG00000051838	exon
REA	6	SCD5	exon
REA	6	SEC31A	exon
REA	7	OR2B11	exon
REA	7	OR2W53	exon
REA	7	OR2C3	exon
REA	7	OR2C3B	exon
REA	8	ENSBTAG00000048399	exon
REA	8	MIR124-1	exon
REA	8	DOCK5	exon
REA	11	SPRED2	exon
REA	12	FARP1	exon
REA	12	STK24	exon
REA	13	ZMYND11	exon
REA	21	NFKBIA	exon
REA	21	TOGARAM1	exon
REA	21	PRPF39	exon
REA	21	SNORD127	exon
REA	21	FKBP3	exon
REA	21	FANCM	exon
REA	21	MIS18BP1	exon
REA	24	MC5R	exon
REA	24	MC2R	CDS
FC	2	KIF5C	exon
C16:0	13	LAMA5	exon
C16:0	13	ADRM1	exon
C16:0	13	OSBPL2	exon
C16:0	13	HRH3	exon
C16:0	13	MTG2	exon
C16:0	15	NXPE2	exon
C16:0	15	ENSBTAG00000044938	exon
C16:0	21	SYNE3	exon
C16:0	21	SCARNA13	exon
C16:0	21	GLRX5	exon
C16:0	21	BDKRB2	exon
C16:0	21	BDKRB1	exon
C16:0	21	ATG2B	exon
C16:0	28	OIT3	exon
C16:0	28	PLA2G12B	exon
C16:1	17	MED13L	exon
C16:1	22	ATG7	exon
C16:1	22	VGLL4	exon
C18:0	23	PRP8	exon
C18:0	23	PRP6	exon
C18:0	23	U6	exon
C18:0	23	PRP1	exon
C18:1	12	CYSLTR2	exon
C18:1	19	ENSBTAG00000043529	exon
C18:1	19	ENSBTAG00000054793	exon
C20:2	1	ENSBTAG00000053900	exon
C20:2	1	TPRG1	exon
C20:2	4	ENSBTAG00000051960	exon
C20:2	4	ENSBTAG00000051408	exon
C20:2	4	TMEM139	exon
C20:2	4	CASP2	exon
C20:2	4	CLCN1	exon
C20:2	4	FAM131B	exon
C20:2	15	CNGA4	exon
C20:2	15	FHIP1B	exon
C20:2	15	C15H11orf42	exon
C20:2	15	OR52W1	exon
C20:2	15	OR52B2	exon
C20:2	15	OR56B42	exon
C20:2	15	OR56B42B	exon
C20:2	17	FGB	exon
C20:2	17	PLRG1	exon
C20:2	17	DCHS2	exon
C20:2	17	ENSBTAG00000054886	exon
C20:2	17	ENSBTAG00000049769	exon
C20:2	18	CDH13	exon
C20:2	23	MDGA1	exon
C20:2	24	RIOK3	exon
C20:2	24	TMEM241	exon
C20:2	24	ENSBTAG00000052335	exon
C20:2	24	ENSBTAG00000048908	exon
C20:2	27	PSD3	exon
C20:2	1	ENSBTAG00000053900	exon
C20:2	1	TPRG1	exon
C20:2	4	ENSBTAG00000051960	exon
C20:2	4	ENSBTAG00000051408	exon
C20:2	4	TMEM139	exon
C20:2	4	CASP2	exon
C20:2	4	CLCN1	exon
C20:2	4	FAM131B	exon
C20:2	15	CNGA4	exon
C20:2	15	FHIP1B	exon
C20:2	15	C15H11orf42	exon
C20:2	15	OR52W1	exon
C20:2	15	OR52B2	exon
C20:2	15	OR56B42	exon
C20:2	15	OR56B42B	exon
C20:2	17	FGB	exon
C20:2	17	PLRG1	exon
C20:2	17	DCHS2	exon
C20:2	17	ENSBTAG00000054886	exon
C20:2	17	ENSBTAG00000049769	exon
C20:2	18	CDH13	exon
C20:2	23	MDGA1	exon
C20:2	24	RIOK3	exon
C20:2	24	TMEM241	exon
C20:2	24	ENSBTAG00000052335	exon
C20:2	24	ENSBTAG00000048908	exon
C20:2	27	PSD3	exon
C20:4	15	CD82	exon
C20:4	15	ENSBTAG00000043122	exon
C20:4	15	ENSBTAG00000048032	exon
C20:4	15	STX3	exon
C20:4	15	MRPL16	exon

## Sheet: Table S4
Table S4. Sample information and classification of tissue samples.
	Sample name	Tissue name	Category_for_TS	System_categories
1	1_Abomasum	Abomasum	Digestive	Digestive system
2	2_Abomasum	Abomasum	Digestive	Digestive system
3	3_Abomasum	Abomasum	Digestive	Digestive system
4	1_Adrenal_gland	Adrenal_gland	Endocrine gland	Endocrine system
5	2_Adrenal_gland	Adrenal_gland	Endocrine gland	Endocrine system
6	3_Adrenal_gland	Adrenal_gland	Endocrine gland	Endocrine system
7	1_Antiprostate	Antiprostate	Deputy gonad	Reproductive system
8	2_Antiprostate	Antiprostate	Deputy gonad	Reproductive system
9	1_Bladder	Bladder	Bladder	Urinary system
10	2_Bladder	Bladder	Bladder	Urinary system
11	3_Bladder	Bladder	Bladder	Urinary system
12	1_Blood_vessel	Blood_vessel	Blood_vessel	Circulatory system
13	2_Blood_vessel	Blood_vessel	Blood_vessel	Circulatory system
14	3_Blood_vessel	Blood_vessel	Blood_vessel	Circulatory system
15	1_Cartilago_articularis	Cartilago_articularis	Cartilage & Bone	Skeletal system
16	2_Cartilago_articularis	Cartilago_articularis	Cartilage & Bone	Skeletal system
17	1_Cecum	Cecum	Digestion	Digestive system
18	2_Cecum	Cecum	Digestion	Digestive system
19	3_Cecum	Cecum	Digestion	Digestive system
20	1_Cerebellum	Cerebellum	Brain	Nervous system
21	2_Cerebellum	Cerebellum	Brain	Nervous system
22	3_Cerebellum	Cerebellum	Brain	Nervous system
23	1_Cerebrum	Cerebrum	Brain	Nervous system
24	2_Cerebrum	Cerebrum	Brain	Nervous system
25	3_Cerebrum	Cerebrum	Brain	Nervous system
26	1_Colon	Colon	Digestion	Digestive system
27	2_Colon	Colon	Digestion	Digestive system
28	1_Duodenum	Duodenum	Digestion	Digestive system
29	2_Duodenum	Duodenum	Digestion	Digestive system
30	3_Duodenum	Duodenum	Digestion	Digestive system
31	1_Epididymis	Epididymis	Reproductive	Reproductive system
32	2_Epididymis	Epididymis	Reproductive	Reproductive system
33	3_Epididymis	Epididymis	Reproductive	Reproductive system
34	1_Esophagus	Esophagus	Digestion	Digestive system
35	2_Esophagus	Esophagus	Digestion	Digestive system
36	1_Heart_fat	Heart_fat	Adipose	Circulatory system
37	2_Heart_fat	Heart_fat	Adipose	Circulatory system
38	1_Heart_muscle	Heart_muscle	Muscle	Circulatory system
39	2_Heart_muscle	Heart_muscle	Muscle	Circulatory system
40	3_Heart_muscle	Heart_muscle	Muscle	Circulatory system
41	1_Hypophysis	Hypophysis	Endocrine gland	Endocrine system
42	2_Hypophysis	Hypophysis	Endocrine gland	Endocrine system
43	3_Hypophysis	Hypophysis	Endocrine gland	Endocrine system
44	1_Hypothalamus	Hypothalamus	Brain	Nervous system
45	2_Hypothalamus	Hypothalamus	Brain	Nervous system
46	1_Ileum	Ileum	Digestion	Digestive system
47	2_Ileum	Ileum	Digestion	Digestive system
48	3_Ileum	Ileum	Digestion	Digestive system
49	1_Jejunum	Jejunum	Digestion	Digestive system
50	2_Jejunum	Jejunum	Digestion	Digestive system
51	3_Jejunum	Jejunum	Digestion	Digestive system
52	1_Kidney_fat	Kidney_fat	Adipose	Urinary system
53	2_Kidney_fat	Kidney_fat	Adipose	Urinary system
54	3_Kidney_fat	Kidney_fat	Adipose	Urinary system
55	1_Liver	Liver	Liver	Digestive system
56	2_Liver	Liver	Liver	Digestive system
57	3_Liver	Liver	Liver	Digestive system
58	1_longissimus dorsi muscle	longissimus dorsi muscle	Muscle	Muscular system
59	2_longissimus dorsi muscle	longissimus dorsi muscle	Muscle	Muscular system
60	3_longissimus dorsi muscle	longissimus dorsi muscle	Muscle	Muscular system
61	4_longissimus dorsi muscle	longissimus dorsi muscle	Muscle	Muscular system
62	5_longissimus dorsi muscle	longissimus dorsi muscle	Muscle	Muscular system
63	1_Lung	Lung	Lung	Respiratory system
64	2_Lung	Lung	Lung	Respiratory system
65	3_Lung	Lung	Lung	Respiratory system
66	1_Lymph_gland1	Lymph_gland1	Immune	Immune system
67	2_Lymph_gland1	Lymph_gland1	Immune	Immune system
68	3_Lymph_gland1	Lymph_gland1	Immune	Immune system
69	1_Marrow	Marrow	Immune	Immune system
70	2_Marrow	Marrow	Immune	Immune system
71	3_Marrow	Marrow	Immune	Immune system
72	1_Medulla_oblongata	Medulla_oblongata	Brain	Nervous system
73	2_Medulla_oblongata	Medulla_oblongata	Brain	Nervous system
74	1_Nasal_mucosa	Nasal_mucosa	Nasal_mucosa	Respiratory system
75	2_Nasal_mucosa	Nasal_mucosa	Nasal_mucosa	Respiratory system
76	3_Nasal_mucosa	Nasal_mucosa	Nasal_mucosa	Respiratory system
77	1_Omasum	Omasum	Digestion	Digestive system
78	2_Omasum	Omasum	Digestion	Digestive system
79	1_Parotid_gland	Parotid_gland	Exocine gland	Digestive system
80	2_Parotid_gland	Parotid_gland	Exocine gland	Digestive system
81	3_Parotid_gland	Parotid_gland	Exocine gland	Digestive system
82	1_Penis	Penis	Reproductive	Reproductive system
83	2_Penis	Penis	Reproductive	Reproductive system
84	1_Pineal_body	Pineal_body	Brain	Nervous system
85	2_Pineal_body	Pineal_body	Brain	Nervous system
86	3_Pineal_body	Pineal_body	Brain	Nervous system
87	1_Rectum	Rectum	Digestion	Digestive system
88	2_Rectum	Rectum	Digestion	Digestive system
89	3_Rectum	Rectum	Digestion	Digestive system
90	1_Renal_cortical	Renal_cortical	Kidney	Urinary system
91	2_Renal_cortical	Renal_cortical	Kidney	Urinary system
92	3_Renal_cortical	Renal_cortical	Kidney	Urinary system
93	1_Renal_medulla	Renal_medulla	Kidney	Urinary system
94	2_Renal_medulla	Renal_medulla	Kidney	Urinary system
95	3_Renal_medulla	Renal_medulla	Kidney	Urinary system
96	1_Reticulum	Reticulum	Digestion	Digestive system
97	2_Reticulum	Reticulum	Digestion	Digestive system
98	1_Rib_cartilage	Rib_cartilage	Cartilage & Bone	Skeletal system
99	2_Rib_cartilage	Rib_cartilage	Cartilage & Bone	Skeletal system
100	1_Rumen	Rumen	Digestion	Digestive system
101	2_Rumen	Rumen	Digestion	Digestive system
102	3_Rumen	Rumen	Digestion	Digestive system
103	4_Rumen	Rumen	Digestion	Digestive system
104	1_Salivary_gland	Salivary_gland	Exocine gland	Digestive system
105	2_Salivary_gland	Salivary_gland	Exocine gland	Digestive system
106	3_Salivary_gland	Salivary_gland	Exocine gland	Digestive system
107	1_Skin	Skin	Skin	Integumentary
108	2_Skin	Skin	Skin	Integumentary
109	3_Skin	Skin	Skin	Integumentary
110	1_Spleen	Spleen	Immune	Immune system
111	2_Spleen	Spleen	Immune	Immune system
112	3_Spleen	Spleen	Immune	Immune system
113	1_Subcutaneous_fat	Subcutaneous_fat	Adipose	Integumentary
114	2_Subcutaneous_fat	Subcutaneous_fat	Adipose	Integumentary
115	3_Subcutaneous_fat	Subcutaneous_fat	Adipose	Integumentary
116	1_Sublingual_gland	Sublingual_gland	Exocine gland	Digestive system
117	2_Sublingual_gland	Sublingual_gland	Exocine gland	Digestive system
118	3_Sublingual_gland	Sublingual_gland	Exocine gland	Digestive system
119	1_Testis	Testis	Testis	Reproductive system
120	2_Testis	Testis	Testis	Reproductive system
121	3_Testis	Testis	Testis	Reproductive system
122	1_Thymus	Thymus	Immune	Immune system
123	2_Thymus	Thymus	Immune	Immune system
124	3_Thymus	Thymus	Immune	Immune system
125	1_Thyroid	Thyroid	Endocrine gland	Endocrine system
126	2_Thyroid	Thyroid	Endocrine gland	Endocrine system
127	1_Tongue	Tongue	Tongue	Digestive system
128	2_Tongue	Tongue	Tongue	Digestive system
129	3_Tongue	Tongue	Tongue	Digestive system
130	1_Trachea	Trachea	Trachea	Respiratory system
131	2_Trachea	Trachea	Trachea	Respiratory system
132	3_Trachea	Trachea	Trachea	Respiratory system

## Sheet: Table S5
Table S5. Top 10% tissue-specific genes.
Abomasum	Adrenal_gland	Antiprostate	Bladder	Blood_vessel	Cartilago_articularis	Cecum	Cerebellum	Cerebrum	Colon	Duodenum	Epididymis	Esophagus	Heart_fat	Heart_muscle	Hypophysis	Hypothalamus	Ileum	Jejunum	Kidney_fat	Liver	Longissimus_muscle	Lung	Lymph_gland1	Lymph_gland2	Lymph_gland3	Lymph_gland4	Marrow	Medulla_oblongata	Mesentery_fat	Nasal_mucosa	Omasum	Parotid_gland	Penis	Pineal_body	Prostate	Rectum	Renal_cortical	Renal_medulla	Reticulum	Rib_cartilage	Rumen	Salivary_gland	Seminal_vesicle	Skin	Spleen	Subcutaneous_fat	Sublingual_gland	Testis	Thymus
ENSBTAG00000048276	ENSBTAG00000005891	ENSBTAG00000019282	ENSBTAG00000013848	ENSBTAG00000032509	ENSBTAG00000004429	ENSBTAG00000002700	ENSBTAG00000006176	ENSBTAG00000046494	ENSBTAG00000001639	ENSBTAG00000014829	ENSBTAG00000033127	ENSBTAG00000013213	ENSBTAG00000042882	ENSBTAG00000021707	ENSBTAG00000013035	ENSBTAG00000001075	ENSBTAG00000037381	ENSBTAG00000005585	ENSBTAG00000030082	ENSBTAG00000004362	ENSBTAG00000024929	ENSBTAG00000021230	ENSBTAG00000026489	ENSBTAG00000000005	ENSBTAG00000000005	ENSBTAG00000000005	ENSBTAG00000050952	ENSBTAG00000000071	ENSBTAG00000000005	ENSBTAG00000053738	ENSBTAG00000048720	ENSBTAG00000001382	ENSBTAG00000052715	ENSBTAG00000004176	ENSBTAG00000000005	ENSBTAG00000014663	ENSBTAG00000053603	ENSBTAG00000044115	ENSBTAG00000020784	ENSBTAG00000006243	ENSBTAG00000008172	ENSBTAG00000005970	ENSBTAG00000000005	ENSBTAG00000006497	ENSBTAG00000049961	ENSBTAG00000002170	ENSBTAG00000030322	ENSBTAG00000003856	ENSBTAG00000020427
ENSBTAG00000023374	ENSBTAG00000011887	ENSBTAG00000054738	ENSBTAG00000022783	ENSBTAG00000000919	ENSBTAG00000014969	ENSBTAG00000022083	ENSBTAG00000008672	ENSBTAG00000052915	ENSBTAG00000006589	ENSBTAG00000020391	ENSBTAG00000001994	ENSBTAG00000031532	ENSBTAG00000012837	ENSBTAG00000001150	ENSBTAG00000049897	ENSBTAG00000050649	ENSBTAG00000007794	ENSBTAG00000007135	ENSBTAG00000012757	ENSBTAG00000009212	ENSBTAG00000020080	ENSBTAG00000012560	ENSBTAG00000007336	ENSBTAG00000000008	ENSBTAG00000000008	ENSBTAG00000000008	ENSBTAG00000052213	ENSBTAG00000001206	ENSBTAG00000000008	ENSBTAG00000014721	ENSBTAG00000048835	ENSBTAG00000046010	ENSBTAG00000014340	ENSBTAG00000000861	ENSBTAG00000000008	ENSBTAG00000004313	ENSBTAG00000012652	ENSBTAG00000009828	ENSBTAG00000050368	ENSBTAG00000018058	ENSBTAG00000009634	ENSBTAG00000006833	ENSBTAG00000000008	ENSBTAG00000054620	ENSBTAG00000009904	ENSBTAG00000020688	ENSBTAG00000012139	ENSBTAG00000052938	ENSBTAG00000039366
ENSBTAG00000018652	ENSBTAG00000034159	ENSBTAG00000012176	ENSBTAG00000006037	ENSBTAG00000047543	ENSBTAG00000018578	ENSBTAG00000032193	ENSBTAG00000048668	ENSBTAG00000025213	ENSBTAG00000039215	ENSBTAG00000012884	ENSBTAG00000010535	ENSBTAG00000046328	ENSBTAG00000040390	ENSBTAG00000002515	ENSBTAG00000007379	ENSBTAG00000054693	ENSBTAG00000039803	ENSBTAG00000048822	ENSBTAG00000054697	ENSBTAG00000001881	ENSBTAG00000022158	ENSBTAG00000008223	ENSBTAG00000018198	ENSBTAG00000000009	ENSBTAG00000000009	ENSBTAG00000000009	ENSBTAG00000011298	ENSBTAG00000051321	ENSBTAG00000000009	ENSBTAG00000027017	ENSBTAG00000039483	ENSBTAG00000046637	ENSBTAG00000051555	ENSBTAG00000050098	ENSBTAG00000000009	ENSBTAG00000049937	ENSBTAG00000018540	ENSBTAG00000004710	ENSBTAG00000009634	ENSBTAG00000003479	ENSBTAG00000014262	ENSBTAG00000050329	ENSBTAG00000000009	ENSBTAG00000010070	ENSBTAG00000013334	ENSBTAG00000009476	ENSBTAG00000020272	ENSBTAG00000006239	ENSBTAG00000050773
ENSBTAG00000000634	ENSBTAG00000047707	ENSBTAG00000004063	ENSBTAG00000047613	ENSBTAG00000020578	ENSBTAG00000033481	ENSBTAG00000032093	ENSBTAG00000053349	ENSBTAG00000004503	ENSBTAG00000054918	ENSBTAG00000000765	ENSBTAG00000022019	ENSBTAG00000012991	ENSBTAG00000017043	ENSBTAG00000020568	ENSBTAG00000003212	ENSBTAG00000049136	ENSBTAG00000012284	ENSBTAG00000002700	ENSBTAG00000007694	ENSBTAG00000002642	ENSBTAG00000021132	ENSBTAG00000014420	ENSBTAG00000007307	ENSBTAG00000000010	ENSBTAG00000000010	ENSBTAG00000000010	ENSBTAG00000019948	ENSBTAG00000006384	ENSBTAG00000000010	ENSBTAG00000050844	ENSBTAG00000040019	ENSBTAG00000046900	ENSBTAG00000047426	ENSBTAG00000018881	ENSBTAG00000000010	ENSBTAG00000023407	ENSBTAG00000005925	ENSBTAG00000023169	ENSBTAG00000023218	ENSBTAG00000009078	ENSBTAG00000017368	ENSBTAG00000008068	ENSBTAG00000000010	ENSBTAG00000008343	ENSBTAG00000050726	ENSBTAG00000008462	ENSBTAG00000006320	ENSBTAG00000038497	ENSBTAG00000054834
ENSBTAG00000015412	ENSBTAG00000032122	ENSBTAG00000024195	ENSBTAG00000000009	ENSBTAG00000012409	ENSBTAG00000005327	ENSBTAG00000021615	ENSBTAG00000048452	ENSBTAG00000014949	ENSBTAG00000007194	ENSBTAG00000016202	ENSBTAG00000007800	ENSBTAG00000018688	ENSBTAG00000042543	ENSBTAG00000045789	ENSBTAG00000008295	ENSBTAG00000042421	ENSBTAG00000034945	ENSBTAG00000020391	ENSBTAG00000002362	ENSBTAG00000016151	ENSBTAG00000013921	ENSBTAG00000023032	ENSBTAG00000011359	ENSBTAG00000000011	ENSBTAG00000000011	ENSBTAG00000000011	ENSBTAG00000037526	ENSBTAG00000029895	ENSBTAG00000000011	ENSBTAG00000008274	ENSBTAG00000039425	ENSBTAG00000001136	ENSBTAG00000054120	ENSBTAG00000015087	ENSBTAG00000000011	ENSBTAG00000050471	ENSBTAG00000055304	ENSBTAG00000021316	ENSBTAG00000015301	ENSBTAG00000046772	ENSBTAG00000033446	ENSBTAG00000053918	ENSBTAG00000000011	ENSBTAG00000030483	ENSBTAG00000010498	ENSBTAG00000008814	ENSBTAG00000006447	ENSBTAG00000039540	ENSBTAG00000009421
ENSBTAG00000047902	ENSBTAG00000052903	ENSBTAG00000002604	ENSBTAG00000000053	ENSBTAG00000007129	ENSBTAG00000013155	ENSBTAG00000051575	ENSBTAG00000040399	ENSBTAG00000014412	ENSBTAG00000033545	ENSBTAG00000002799	ENSBTAG00000031462	ENSBTAG00000013982	ENSBTAG00000001728	ENSBTAG00000011734	ENSBTAG00000016729	ENSBTAG00000002744	ENSBTAG00000037856	ENSBTAG00000017045	ENSBTAG00000037526	ENSBTAG00000038361	ENSBTAG00000046332	ENSBTAG00000006420	ENSBTAG00000011421	ENSBTAG00000000012	ENSBTAG00000000012	ENSBTAG00000000012	ENSBTAG00000001333	ENSBTAG00000015606	ENSBTAG00000000012	ENSBTAG00000015724	ENSBTAG00000019909	ENSBTAG00000009585	ENSBTAG00000018778	ENSBTAG00000031135	ENSBTAG00000000012	ENSBTAG00000012140	ENSBTAG00000046419	ENSBTAG00000009585	ENSBTAG00000047787	ENSBTAG00000025502	ENSBTAG00000009962	ENSBTAG00000018531	ENSBTAG00000000012	ENSBTAG00000020824	ENSBTAG00000038650	ENSBTAG00000052791	ENSBTAG00000006934	ENSBTAG00000031693	ENSBTAG00000043991
ENSBTAG00000004944	ENSBTAG00000006780	ENSBTAG00000004313	ENSBTAG00000029857	ENSBTAG00000044046	ENSBTAG00000005574	ENSBTAG00000009812	ENSBTAG00000026319	ENSBTAG00000015080	ENSBTAG00000002335	ENSBTAG00000001488	ENSBTAG00000015949	ENSBTAG00000053254	ENSBTAG00000048659	ENSBTAG00000008394	ENSBTAG00000038326	ENSBTAG00000017044	ENSBTAG00000021615	ENSBTAG00000039995	ENSBTAG00000014069	ENSBTAG00000000085	ENSBTAG00000046282	ENSBTAG00000014020	ENSBTAG00000049580	ENSBTAG00000000013	ENSBTAG00000000013	ENSBTAG00000000013	ENSBTAG00000001814	ENSBTAG00000049136	ENSBTAG00000000013	ENSBTAG00000017098	ENSBTAG00000049569	ENSBTAG00000020344	ENSBTAG00000011171	ENSBTAG00000003202	ENSBTAG00000000013	ENSBTAG00000015351	ENSBTAG00000002559	ENSBTAG00000015924	ENSBTAG00000032812	ENSBTAG00000005327	ENSBTAG00000006086	ENSBTAG00000019027	ENSBTAG00000000013	ENSBTAG00000015125	ENSBTAG00000053777	ENSBTAG00000022020	ENSBTAG00000012543	ENSBTAG00000038442	ENSBTAG00000040293
ENSBTAG00000002788	ENSBTAG00000000735	ENSBTAG00000054024	ENSBTAG00000019453	ENSBTAG00000007648	ENSBTAG00000004459	ENSBTAG00000030629	ENSBTAG00000003369	ENSBTAG00000055167	ENSBTAG00000014441	ENSBTAG00000007618	ENSBTAG00000031150	ENSBTAG00000048354	ENSBTAG00000021945	ENSBTAG00000024826	ENSBTAG00000049523	ENSBTAG00000051894	ENSBTAG00000001819	ENSBTAG00000015558	ENSBTAG00000017866	ENSBTAG00000018556	ENSBTAG00000016125	ENSBTAG00000019385	ENSBTAG00000020773	ENSBTAG00000000014	ENSBTAG00000000014	ENSBTAG00000000014	ENSBTAG00000020854	ENSBTAG00000029933	ENSBTAG00000000014	ENSBTAG00000045946	ENSBTAG00000052012	ENSBTAG00000043025	ENSBTAG00000013688	ENSBTAG00000021426	ENSBTAG00000000014	ENSBTAG00000030876	ENSBTAG00000013984	ENSBTAG00000018996	ENSBTAG00000024125	ENSBTAG00000015581	ENSBTAG00000006702	ENSBTAG00000008083	ENSBTAG00000000014	ENSBTAG00000046089	ENSBTAG00000004560	ENSBTAG00000020717	ENSBTAG00000008710	ENSBTAG00000000278	ENSBTAG00000031348
ENSBTAG00000007859	ENSBTAG00000002135	ENSBTAG00000007615	ENSBTAG00000010129	ENSBTAG00000017249	ENSBTAG00000053401	ENSBTAG00000022779	ENSBTAG00000018245	ENSBTAG00000011277	ENSBTAG00000007618	ENSBTAG00000004440	ENSBTAG00000003962	ENSBTAG00000003577	ENSBTAG00000039347	ENSBTAG00000018369	ENSBTAG00000011124	ENSBTAG00000049618	ENSBTAG00000015558	ENSBTAG00000005759	ENSBTAG00000046769	ENSBTAG00000034139	ENSBTAG00000010880	ENSBTAG00000014464	ENSBTAG00000001882	ENSBTAG00000000015	ENSBTAG00000000015	ENSBTAG00000000015	ENSBTAG00000030599	ENSBTAG00000052565	ENSBTAG00000000015	ENSBTAG00000016732	ENSBTAG00000039967	ENSBTAG00000013928	ENSBTAG00000009968	ENSBTAG00000049541	ENSBTAG00000000015	ENSBTAG00000000207	ENSBTAG00000009862	ENSBTAG00000012297	ENSBTAG00000047824	ENSBTAG00000016158	ENSBTAG00000055223	ENSBTAG00000052233	ENSBTAG00000000015	ENSBTAG00000008238	ENSBTAG00000037537	ENSBTAG00000046014	ENSBTAG00000008124	ENSBTAG00000049394	ENSBTAG00000016692
ENSBTAG00000052132	ENSBTAG00000010161	ENSBTAG00000016053	ENSBTAG00000008113	ENSBTAG00000049001	ENSBTAG00000050176	ENSBTAG00000012419	ENSBTAG00000020413	ENSBTAG00000051071	ENSBTAG00000016312	ENSBTAG00000015558	ENSBTAG00000016996	ENSBTAG00000017690	ENSBTAG00000009832	ENSBTAG00000050024	ENSBTAG00000039886	ENSBTAG00000013442	ENSBTAG00000021964	ENSBTAG00000014046	ENSBTAG00000018419	ENSBTAG00000001271	ENSBTAG00000031573	ENSBTAG00000003711	ENSBTAG00000040331	ENSBTAG00000000016	ENSBTAG00000000016	ENSBTAG00000000016	ENSBTAG00000018645	ENSBTAG00000052485	ENSBTAG00000000016	ENSBTAG00000020261	ENSBTAG00000012275	ENSBTAG00000003474	ENSBTAG00000009012	ENSBTAG00000017971	ENSBTAG00000000016	ENSBTAG00000017884	ENSBTAG00000024255	ENSBTAG00000003829	ENSBTAG00000053905	ENSBTAG00000053871	ENSBTAG00000003066	ENSBTAG00000046010	ENSBTAG00000000016	ENSBTAG00000053743	ENSBTAG00000007826	ENSBTAG00000012558	ENSBTAG00000004997	ENSBTAG00000054901	ENSBTAG00000031234
ENSBTAG00000014589	ENSBTAG00000050989	ENSBTAG00000026578	ENSBTAG00000011324	ENSBTAG00000046193	ENSBTAG00000002914	ENSBTAG00000051383	ENSBTAG00000051879	ENSBTAG00000018989	ENSBTAG00000032236	ENSBTAG00000005425	ENSBTAG00000053322	ENSBTAG00000044185	ENSBTAG00000049286	ENSBTAG00000040053	ENSBTAG00000037844	ENSBTAG00000016407	ENSBTAG00000047054	ENSBTAG00000053066	ENSBTAG00000052213	ENSBTAG00000011720	ENSBTAG00000018071	ENSBTAG00000033460	ENSBTAG00000015133	ENSBTAG00000000019	ENSBTAG00000000019	ENSBTAG00000000019	ENSBTAG00000000908	ENSBTAG00000002596	ENSBTAG00000000019	ENSBTAG00000052981	ENSBTAG00000019140	ENSBTAG00000017150	ENSBTAG00000004313	ENSBTAG00000019743	ENSBTAG00000000019	ENSBTAG00000016334	ENSBTAG00000004766	ENSBTAG00000001164	ENSBTAG00000004602	ENSBTAG00000012535	ENSBTAG00000014518	ENSBTAG00000001829	ENSBTAG00000000019	ENSBTAG00000052594	ENSBTAG00000001066	ENSBTAG00000020542	ENSBTAG00000001246	ENSBTAG00000013877	ENSBTAG00000012925
ENSBTAG00000038835	ENSBTAG00000011921	ENSBTAG00000048636	ENSBTAG00000004206	ENSBTAG00000014614	ENSBTAG00000007592	ENSBTAG00000008161	ENSBTAG00000017318	ENSBTAG00000020667	ENSBTAG00000009148	ENSBTAG00000008431	ENSBTAG00000047604	ENSBTAG00000007378	ENSBTAG00000000310	ENSBTAG00000018267	ENSBTAG00000045526	ENSBTAG00000030117	ENSBTAG00000019722	ENSBTAG00000030629	ENSBTAG00000051813	ENSBTAG00000019616	ENSBTAG00000046177	ENSBTAG00000046421	ENSBTAG00000016345	ENSBTAG00000000020	ENSBTAG00000000020	ENSBTAG00000000020	ENSBTAG00000054220	ENSBTAG00000002744	ENSBTAG00000000020	ENSBTAG00000031866	ENSBTAG00000040393	ENSBTAG00000051708	ENSBTAG00000001814	ENSBTAG00000040253	ENSBTAG00000000020	ENSBTAG00000019722	ENSBTAG00000037449	ENSBTAG00000003568	ENSBTAG00000045566	ENSBTAG00000035054	ENSBTAG00000006883	ENSBTAG00000004937	ENSBTAG00000000020	ENSBTAG00000054333	ENSBTAG00000049507	ENSBTAG00000050928	ENSBTAG00000045729	ENSBTAG00000001213	ENSBTAG00000051147
ENSBTAG00000012104	ENSBTAG00000004580	ENSBTAG00000017442	ENSBTAG00000012991	ENSBTAG00000002985	ENSBTAG00000016158	ENSBTAG00000051070	ENSBTAG00000053126	ENSBTAG00000020598	ENSBTAG00000050324	ENSBTAG00000001845	ENSBTAG00000048829	ENSBTAG00000019052	ENSBTAG00000020542	ENSBTAG00000045757	ENSBTAG00000016513	ENSBTAG00000050314	ENSBTAG00000050197	ENSBTAG00000021615	ENSBTAG00000020060	ENSBTAG00000003774	ENSBTAG00000018707	ENSBTAG00000017273	ENSBTAG00000012029	ENSBTAG00000000021	ENSBTAG00000000021	ENSBTAG00000000021	ENSBTAG00000024015	ENSBTAG00000005793	ENSBTAG00000000021	ENSBTAG00000026696	ENSBTAG00000015465	ENSBTAG00000019020	ENSBTAG00000007657	ENSBTAG00000008828	ENSBTAG00000000021	ENSBTAG00000000703	ENSBTAG00000016906	ENSBTAG00000005471	ENSBTAG00000048225	ENSBTAG00000043304	ENSBTAG00000009689	ENSBTAG00000051611	ENSBTAG00000000021	ENSBTAG00000013364	ENSBTAG00000003923	ENSBTAG00000046218	ENSBTAG00000018488	ENSBTAG00000015176	ENSBTAG00000007512
ENSBTAG00000005425	ENSBTAG00000043512	ENSBTAG00000001557	ENSBTAG00000039477	ENSBTAG00000003018	ENSBTAG00000020622	ENSBTAG00000054751	ENSBTAG00000038974	ENSBTAG00000009180	ENSBTAG00000021518	ENSBTAG00000015170	ENSBTAG00000020353	ENSBTAG00000050075	ENSBTAG00000012193	ENSBTAG00000011500	ENSBTAG00000003833	ENSBTAG00000039696	ENSBTAG00000015290	ENSBTAG00000007194	ENSBTAG00000004796	ENSBTAG00000005122	ENSBTAG00000002157	ENSBTAG00000011976	ENSBTAG00000051751	ENSBTAG00000000022	ENSBTAG00000000022	ENSBTAG00000000022	ENSBTAG00000012870	ENSBTAG00000054665	ENSBTAG00000000022	ENSBTAG00000018652	ENSBTAG00000013854	ENSBTAG00000047043	ENSBTAG00000002626	ENSBTAG00000014187	ENSBTAG00000000022	ENSBTAG00000005945	ENSBTAG00000021858	ENSBTAG00000021310	ENSBTAG00000020938	ENSBTAG00000011275	ENSBTAG00000004602	ENSBTAG00000007562	ENSBTAG00000000022	ENSBTAG00000048718	ENSBTAG00000045880	ENSBTAG00000047605	ENSBTAG00000000859	ENSBTAG00000044191	ENSBTAG00000018019
ENSBTAG00000051218	ENSBTAG00000021145	ENSBTAG00000021894	ENSBTAG00000040590	ENSBTAG00000011344	ENSBTAG00000008942	ENSBTAG00000055282	ENSBTAG00000017023	ENSBTAG00000026004	ENSBTAG00000020889	ENSBTAG00000044091	ENSBTAG00000018580	ENSBTAG00000032983	ENSBTAG00000021396	ENSBTAG00000002574	ENSBTAG00000019053	ENSBTAG00000003691	ENSBTAG00000033886	ENSBTAG00000015290	ENSBTAG00000037452	ENSBTAG00000009501	ENSBTAG00000001078	ENSBTAG00000007901	ENSBTAG00000005647	ENSBTAG00000000023	ENSBTAG00000000023	ENSBTAG00000000023	ENSBTAG00000017228	ENSBTAG00000006261	ENSBTAG00000000023	ENSBTAG00000034338	ENSBTAG00000006806	ENSBTAG00000016165	ENSBTAG00000010464	ENSBTAG00000053118	ENSBTAG00000000023	ENSBTAG00000016968	ENSBTAG00000011573	ENSBTAG00000050611	ENSBTAG00000047051	ENSBTAG00000007331	ENSBTAG00000003304	ENSBTAG00000038532	ENSBTAG00000000023	ENSBTAG00000055126	ENSBTAG00000015520	ENSBTAG00000007917	ENSBTAG00000011779	ENSBTAG00000048569	ENSBTAG00000038426
ENSBTAG00000054234	ENSBTAG00000044204	ENSBTAG00000046974	ENSBTAG00000002687	ENSBTAG00000017260	ENSBTAG00000001359	ENSBTAG00000016149	ENSBTAG00000015712	ENSBTAG00000012608	ENSBTAG00000050630	ENSBTAG00000000345	ENSBTAG00000048712	ENSBTAG00000012137	ENSBTAG00000026523	ENSBTAG00000021777	ENSBTAG00000014670	ENSBTAG00000023784	ENSBTAG00000009148	ENSBTAG00000019679	ENSBTAG00000049125	ENSBTAG00000004003	ENSBTAG00000006541	ENSBTAG00000018473	ENSBTAG00000008479	ENSBTAG00000000024	ENSBTAG00000000024	ENSBTAG00000000024	ENSBTAG00000054930	ENSBTAG00000052924	ENSBTAG00000000024	ENSBTAG00000031346	ENSBTAG00000001102	ENSBTAG00000009607	ENSBTAG00000050951	ENSBTAG00000015979	ENSBTAG00000000024	ENSBTAG00000033545	ENSBTAG00000008039	ENSBTAG00000054218	ENSBTAG00000001460	ENSBTAG00000008300	ENSBTAG00000019581	ENSBTAG00000001394	ENSBTAG00000000024	ENSBTAG00000054749	ENSBTAG00000004608	ENSBTAG00000019915	ENSBTAG00000002910	ENSBTAG00000024947	ENSBTAG00000054945
ENSBTAG00000012407	ENSBTAG00000038496	ENSBTAG00000016651	ENSBTAG00000004313	ENSBTAG00000018935	ENSBTAG00000039974	ENSBTAG00000001819	ENSBTAG00000022986	ENSBTAG00000017312	ENSBTAG00000022861	ENSBTAG00000004490	ENSBTAG00000009474	ENSBTAG00000005355	ENSBTAG00000001546	ENSBTAG00000009703	ENSBTAG00000048960	ENSBTAG00000014556	ENSBTAG00000026893	ENSBTAG00000048304	ENSBTAG00000022379	ENSBTAG00000012896	ENSBTAG00000046725	ENSBTAG00000038283	ENSBTAG00000010521	ENSBTAG00000000025	ENSBTAG00000000025	ENSBTAG00000000025	ENSBTAG00000011585	ENSBTAG00000019132	ENSBTAG00000000025	ENSBTAG00000053355	ENSBTAG00000021118	ENSBTAG00000002065	ENSBTAG00000033056	ENSBTAG00000034287	ENSBTAG00000000025	ENSBTAG00000012582	ENSBTAG00000053417	ENSBTAG00000000031	ENSBTAG00000051931	ENSBTAG00000010968	ENSBTAG00000017945	ENSBTAG00000015438	ENSBTAG00000000025	ENSBTAG00000050377	ENSBTAG00000009643	ENSBTAG00000003238	ENSBTAG00000020729	ENSBTAG00000046739	ENSBTAG00000002859
ENSBTAG00000013320	ENSBTAG00000015649	ENSBTAG00000003108	ENSBTAG00000011971	ENSBTAG00000008807	ENSBTAG00000007331	ENSBTAG00000039446	ENSBTAG00000004292	ENSBTAG00000021913	ENSBTAG00000051383	ENSBTAG00000050239	ENSBTAG00000013450	ENSBTAG00000003100	ENSBTAG00000018419	ENSBTAG00000009533	ENSBTAG00000008017	ENSBTAG00000032709	ENSBTAG00000007659	ENSBTAG00000013039	ENSBTAG00000001657	ENSBTAG00000022329	ENSBTAG00000006999	ENSBTAG00000011021	ENSBTAG00000004894	ENSBTAG00000000026	ENSBTAG00000000026	ENSBTAG00000000026	ENSBTAG00000052462	ENSBTAG00000011744	ENSBTAG00000000026	ENSBTAG00000009876	ENSBTAG00000037888	ENSBTAG00000016973	ENSBTAG00000004570	ENSBTAG00000017480	ENSBTAG00000000026	ENSBTAG00000002441	ENSBTAG00000018469	ENSBTAG00000048251	ENSBTAG00000014262	ENSBTAG00000012411	ENSBTAG00000001835	ENSBTAG00000053508	ENSBTAG00000000026	ENSBTAG00000015912	ENSBTAG00000031020	ENSBTAG00000054680	ENSBTAG00000052251	ENSBTAG00000046711	ENSBTAG00000050643
ENSBTAG00000049754	ENSBTAG00000023028	ENSBTAG00000016959	ENSBTAG00000018404	ENSBTAG00000012465	ENSBTAG00000048508	ENSBTAG00000045902	ENSBTAG00000006273	ENSBTAG00000018852	ENSBTAG00000019722	ENSBTAG00000015550	ENSBTAG00000027642	ENSBTAG00000038079	ENSBTAG00000015574	ENSBTAG00000051376	ENSBTAG00000009271	ENSBTAG00000017818	ENSBTAG00000005675	ENSBTAG00000017740	ENSBTAG00000021830	ENSBTAG00000039647	ENSBTAG00000021218	ENSBTAG00000053043	ENSBTAG00000016920	ENSBTAG00000000027	ENSBTAG00000000027	ENSBTAG00000000027	ENSBTAG00000017866	ENSBTAG00000015050	ENSBTAG00000000027	ENSBTAG00000049789	ENSBTAG00000000161	ENSBTAG00000002632	ENSBTAG00000017200	ENSBTAG00000001755	ENSBTAG00000000027	ENSBTAG00000001359	ENSBTAG00000051276	ENSBTAG00000000745	ENSBTAG00000048355	ENSBTAG00000020622	ENSBTAG00000001839	ENSBTAG00000011954	ENSBTAG00000000027	ENSBTAG00000052946	ENSBTAG00000018785	ENSBTAG00000008279	ENSBTAG00000000843	ENSBTAG00000008871	ENSBTAG00000001736
ENSBTAG00000010986	ENSBTAG00000007927	ENSBTAG00000029970	ENSBTAG00000051102	ENSBTAG00000000062	ENSBTAG00000003809	ENSBTAG00000013039	ENSBTAG00000045896	ENSBTAG00000011538	ENSBTAG00000049359	ENSBTAG00000013619	ENSBTAG00000018442	ENSBTAG00000014059	ENSBTAG00000039129	ENSBTAG00000022714	ENSBTAG00000051378	ENSBTAG00000051071	ENSBTAG00000008280	ENSBTAG00000014177	ENSBTAG00000037375	ENSBTAG00000007073	ENSBTAG00000005534	ENSBTAG00000006360	ENSBTAG00000000432	ENSBTAG00000000029	ENSBTAG00000000029	ENSBTAG00000000029	ENSBTAG00000007434	ENSBTAG00000014525	ENSBTAG00000000029	ENSBTAG00000006128	ENSBTAG00000002934	ENSBTAG00000026813	ENSBTAG00000049946	ENSBTAG00000013994	ENSBTAG00000000029	ENSBTAG00000023207	ENSBTAG00000010184	ENSBTAG00000016973	ENSBTAG00000034844	ENSBTAG00000013155	ENSBTAG00000012409	ENSBTAG00000052363	ENSBTAG00000000029	ENSBTAG00000006987	ENSBTAG00000002096	ENSBTAG00000003510	ENSBTAG00000031777	ENSBTAG00000001979	ENSBTAG00000012972
ENSBTAG00000011873	ENSBTAG00000006552	ENSBTAG00000003192	ENSBTAG00000015441	ENSBTAG00000026234	ENSBTAG00000017409	ENSBTAG00000019137	ENSBTAG00000016645	ENSBTAG00000027477	ENSBTAG00000053944	ENSBTAG00000013039	ENSBTAG00000000335	ENSBTAG00000031655	ENSBTAG00000021191	ENSBTAG00000019521	ENSBTAG00000012824	ENSBTAG00000019049	ENSBTAG00000020889	ENSBTAG00000000765	ENSBTAG00000006130	ENSBTAG00000003950	ENSBTAG00000005333	ENSBTAG00000026779	ENSBTAG00000004597	ENSBTAG00000000030	ENSBTAG00000000030	ENSBTAG00000000030	ENSBTAG00000003711	ENSBTAG00000052777	ENSBTAG00000000030	ENSBTAG00000002408	ENSBTAG00000038215	ENSBTAG00000010007	ENSBTAG00000040347	ENSBTAG00000007036	ENSBTAG00000000030	ENSBTAG00000052384	ENSBTAG00000045695	ENSBTAG00000002392	ENSBTAG00000026809	ENSBTAG00000015749	ENSBTAG00000009541	ENSBTAG00000019085	ENSBTAG00000000030	ENSBTAG00000037888	ENSBTAG00000022039	ENSBTAG00000051316	ENSBTAG00000026283	ENSBTAG00000027878	ENSBTAG00000021140
ENSBTAG00000054525	ENSBTAG00000008555	ENSBTAG00000003353	ENSBTAG00000004650	ENSBTAG00000045822	ENSBTAG00000032288	ENSBTAG00000027865	ENSBTAG00000005800	ENSBTAG00000015226	ENSBTAG00000046375	ENSBTAG00000007135	ENSBTAG00000032995	ENSBTAG00000012447	ENSBTAG00000043040	ENSBTAG00000002853	ENSBTAG00000030179	ENSBTAG00000054648	ENSBTAG00000012567	ENSBTAG00000004440	ENSBTAG00000001333	ENSBTAG00000013718	ENSBTAG00000016754	ENSBTAG00000002096	ENSBTAG00000020736	ENSBTAG00000000031	ENSBTAG00000000031	ENSBTAG00000000031	ENSBTAG00000049066	ENSBTAG00000015272	ENSBTAG00000000031	ENSBTAG00000019342	ENSBTAG00000002518	ENSBTAG00000034372	ENSBTAG00000015581	ENSBTAG00000014741	ENSBTAG00000000031	ENSBTAG00000012541	ENSBTAG00000030882	ENSBTAG00000009412	ENSBTAG00000037526	ENSBTAG00000050896	ENSBTAG00000016911	ENSBTAG00000000379	ENSBTAG00000000031	ENSBTAG00000048906	ENSBTAG00000014494	ENSBTAG00000006323	ENSBTAG00000001274	ENSBTAG00000051437	ENSBTAG00000001002
ENSBTAG00000016968	ENSBTAG00000007388	ENSBTAG00000053169	ENSBTAG00000039049	ENSBTAG00000010343	ENSBTAG00000012237	ENSBTAG00000039995	ENSBTAG00000005999	ENSBTAG00000048540	ENSBTAG00000034939	ENSBTAG00000001076	ENSBTAG00000003445	ENSBTAG00000016140	ENSBTAG00000009292	ENSBTAG00000002551	ENSBTAG00000046723	ENSBTAG00000020203	ENSBTAG00000039995	ENSBTAG00000038312	ENSBTAG00000002670	ENSBTAG00000013907	ENSBTAG00000019521	ENSBTAG00000022514	ENSBTAG00000009537	ENSBTAG00000000032	ENSBTAG00000000032	ENSBTAG00000000032	ENSBTAG00000047420	ENSBTAG00000015984	ENSBTAG00000000032	ENSBTAG00000047009	ENSBTAG00000017819	ENSBTAG00000000809	ENSBTAG00000049589	ENSBTAG00000007496	ENSBTAG00000000032	ENSBTAG00000051125	ENSBTAG00000009585	ENSBTAG00000027879	ENSBTAG00000003481	ENSBTAG00000008373	ENSBTAG00000022902	ENSBTAG00000020174	ENSBTAG00000000032	ENSBTAG00000019876	ENSBTAG00000053135	ENSBTAG00000049837	ENSBTAG00000020852	ENSBTAG00000052185	ENSBTAG00000012904
ENSBTAG00000017104	ENSBTAG00000049905	ENSBTAG00000048906	ENSBTAG00000003505	ENSBTAG00000010719	ENSBTAG00000021187	ENSBTAG00000001034	ENSBTAG00000016696	ENSBTAG00000030247	ENSBTAG00000046026	ENSBTAG00000014655	ENSBTAG00000020253	ENSBTAG00000040055	ENSBTAG00000010361	ENSBTAG00000006391	ENSBTAG00000021700	ENSBTAG00000011740	ENSBTAG00000009294	ENSBTAG00000007195	ENSBTAG00000013235	ENSBTAG00000000070	ENSBTAG00000020223	ENSBTAG00000005650	ENSBTAG00000044204	ENSBTAG00000000033	ENSBTAG00000000033	ENSBTAG00000000033	ENSBTAG00000013980	ENSBTAG00000013534	ENSBTAG00000000033	ENSBTAG00000020731	ENSBTAG00000018189	ENSBTAG00000018206	ENSBTAG00000050493	ENSBTAG00000030775	ENSBTAG00000000033	ENSBTAG00000012014	ENSBTAG00000004076	ENSBTAG00000019045	ENSBTAG00000010042	ENSBTAG00000039688	ENSBTAG00000050621	ENSBTAG00000011389	ENSBTAG00000000033	ENSBTAG00000013831	ENSBTAG00000008057	ENSBTAG00000009019	ENSBTAG00000017715	ENSBTAG00000047652	ENSBTAG00000002224
ENSBTAG00000012406	ENSBTAG00000009850	ENSBTAG00000014456	ENSBTAG00000016813	ENSBTAG00000024420	ENSBTAG00000015581	ENSBTAG00000006589	ENSBTAG00000020540	ENSBTAG00000018125	ENSBTAG00000045902	ENSBTAG00000002700	ENSBTAG00000017929	ENSBTAG00000018317	ENSBTAG00000014069	ENSBTAG00000022699	ENSBTAG00000005321	ENSBTAG00000054665	ENSBTAG00000020190	ENSBTAG00000000345	ENSBTAG00000013750	ENSBTAG00000001915	ENSBTAG00000018369	ENSBTAG00000013125	ENSBTAG00000008550	ENSBTAG00000000037	ENSBTAG00000000037	ENSBTAG00000000037	ENSBTAG00000003825	ENSBTAG00000011007	ENSBTAG00000000037	ENSBTAG00000011525	ENSBTAG00000002087	ENSBTAG00000001517	ENSBTAG00000021811	ENSBTAG00000010316	ENSBTAG00000000037	ENSBTAG00000049754	ENSBTAG00000038058	ENSBTAG00000006029	ENSBTAG00000039728	ENSBTAG00000006252	ENSBTAG00000055063	ENSBTAG00000011850	ENSBTAG00000000037	ENSBTAG00000014296	ENSBTAG00000007932	ENSBTAG00000013030	ENSBTAG00000053108	ENSBTAG00000012097	ENSBTAG00000051371
ENSBTAG00000012147	ENSBTAG00000021596	ENSBTAG00000045134	ENSBTAG00000048354	ENSBTAG00000052273	ENSBTAG00000017834	ENSBTAG00000012014	ENSBTAG00000030179	ENSBTAG00000051894	ENSBTAG00000021397	ENSBTAG00000001819	ENSBTAG00000045732	ENSBTAG00000006601	ENSBTAG00000045375	ENSBTAG00000033422	ENSBTAG00000017466	ENSBTAG00000014916	ENSBTAG00000015164	ENSBTAG00000051901	ENSBTAG00000012394	ENSBTAG00000015685	ENSBTAG00000001503	ENSBTAG00000004591	ENSBTAG00000021424	ENSBTAG00000000039	ENSBTAG00000000039	ENSBTAG00000000039	ENSBTAG00000030593	ENSBTAG00000009830	ENSBTAG00000000039	ENSBTAG00000053657	ENSBTAG00000003898	ENSBTAG00000000185	ENSBTAG00000001740	ENSBTAG00000016043	ENSBTAG00000000039	ENSBTAG00000050197	ENSBTAG00000014584	ENSBTAG00000000073	ENSBTAG00000048750	ENSBTAG00000021119	ENSBTAG00000010624	ENSBTAG00000002709	ENSBTAG00000000039	ENSBTAG00000005719	ENSBTAG00000022514	ENSBTAG00000048958	ENSBTAG00000049825	ENSBTAG00000019795	ENSBTAG00000012397
ENSBTAG00000002068	ENSBTAG00000012684	ENSBTAG00000014322	ENSBTAG00000005354	ENSBTAG00000007596	ENSBTAG00000003827	ENSBTAG00000001125	ENSBTAG00000007708	ENSBTAG00000014424	ENSBTAG00000037856	ENSBTAG00000005759	ENSBTAG00000019863	ENSBTAG00000017043	ENSBTAG00000012022	ENSBTAG00000011730	ENSBTAG00000007879	ENSBTAG00000006977	ENSBTAG00000013488	ENSBTAG00000001076	ENSBTAG00000008817	ENSBTAG00000017121	ENSBTAG00000009707	ENSBTAG00000018652	ENSBTAG00000051008	ENSBTAG00000000040	ENSBTAG00000000040	ENSBTAG00000000040	ENSBTAG00000049286	ENSBTAG00000002267	ENSBTAG00000000040	ENSBTAG00000001851	ENSBTAG00000046350	ENSBTAG00000006643	ENSBTAG00000012004	ENSBTAG00000016541	ENSBTAG00000000040	ENSBTAG00000031362	ENSBTAG00000000873	ENSBTAG00000005210	ENSBTAG00000010630	ENSBTAG00000035836	ENSBTAG00000030281	ENSBTAG00000023562	ENSBTAG00000000040	ENSBTAG00000000585	ENSBTAG00000011961	ENSBTAG00000015184	ENSBTAG00000038865	ENSBTAG00000027274	ENSBTAG00000025782
ENSBTAG00000018240	ENSBTAG00000008556	ENSBTAG00000010995	ENSBTAG00000033330	ENSBTAG00000017537	ENSBTAG00000002936	ENSBTAG00000005736	ENSBTAG00000012681	ENSBTAG00000007506	ENSBTAG00000044166	ENSBTAG00000021615	ENSBTAG00000009536	ENSBTAG00000040279	ENSBTAG00000042264	ENSBTAG00000013208	ENSBTAG00000032613	ENSBTAG00000011007	ENSBTAG00000005052	ENSBTAG00000001488	ENSBTAG00000049397	ENSBTAG00000007043	ENSBTAG00000006752	ENSBTAG00000018807	ENSBTAG00000011043	ENSBTAG00000000042	ENSBTAG00000000042	ENSBTAG00000000042	ENSBTAG00000006234	ENSBTAG00000018989	ENSBTAG00000000042	ENSBTAG00000019563	ENSBTAG00000033423	ENSBTAG00000001952	ENSBTAG00000003165	ENSBTAG00000002865	ENSBTAG00000000042	ENSBTAG00000033330	ENSBTAG00000006674	ENSBTAG00000022147	ENSBTAG00000033143	ENSBTAG00000021217	ENSBTAG00000021944	ENSBTAG00000000321	ENSBTAG00000000042	ENSBTAG00000008342	ENSBTAG00000019741	ENSBTAG00000005748	ENSBTAG00000000074	ENSBTAG00000054000	ENSBTAG00000017097
ENSBTAG00000000394	ENSBTAG00000049888	ENSBTAG00000002148	ENSBTAG00000004885	ENSBTAG00000000925	ENSBTAG00000006193	ENSBTAG00000034501	ENSBTAG00000002593	ENSBTAG00000000238	ENSBTAG00000030629	ENSBTAG00000039995	ENSBTAG00000001628	ENSBTAG00000016918	ENSBTAG00000050986	ENSBTAG00000005048	ENSBTAG00000048336	ENSBTAG00000043562	ENSBTAG00000030246	ENSBTAG00000054751	ENSBTAG00000020606	ENSBTAG00000030683	ENSBTAG00000009696	ENSBTAG00000004997	ENSBTAG00000037534	ENSBTAG00000000044	ENSBTAG00000000044	ENSBTAG00000000044	ENSBTAG00000012066	ENSBTAG00000037547	ENSBTAG00000000044	ENSBTAG00000004300	ENSBTAG00000039504	ENSBTAG00000009515	ENSBTAG00000019832	ENSBTAG00000009868	ENSBTAG00000000044	ENSBTAG00000050212	ENSBTAG00000014252	ENSBTAG00000013880	ENSBTAG00000048933	ENSBTAG00000020898	ENSBTAG00000031205	ENSBTAG00000005371	ENSBTAG00000000044	ENSBTAG00000015465	ENSBTAG00000052510	ENSBTAG00000008272	ENSBTAG00000043957	ENSBTAG00000011098	ENSBTAG00000035945
ENSBTAG00000000836	ENSBTAG00000015632	ENSBTAG00000003163	ENSBTAG00000045822	ENSBTAG00000030705	ENSBTAG00000021048	ENSBTAG00000000185	ENSBTAG00000048395	ENSBTAG00000027868	ENSBTAG00000037826	ENSBTAG00000016398	ENSBTAG00000015917	ENSBTAG00000030499	ENSBTAG00000012849	ENSBTAG00000011869	ENSBTAG00000045925	ENSBTAG00000047191	ENSBTAG00000038154	ENSBTAG00000007650	ENSBTAG00000002469	ENSBTAG00000023549	ENSBTAG00000009703	ENSBTAG00000014589	ENSBTAG00000015708	ENSBTAG00000000046	ENSBTAG00000000046	ENSBTAG00000000046	ENSBTAG00000009679	ENSBTAG00000015080	ENSBTAG00000000046	ENSBTAG00000049768	ENSBTAG00000054317	ENSBTAG00000051851	ENSBTAG00000020141	ENSBTAG00000011800	ENSBTAG00000000046	ENSBTAG00000008452	ENSBTAG00000005471	ENSBTAG00000017465	ENSBTAG00000024608	ENSBTAG00000031107	ENSBTAG00000010012	ENSBTAG00000019872	ENSBTAG00000000046	ENSBTAG00000018077	ENSBTAG00000019524	ENSBTAG00000009292	ENSBTAG00000003081	ENSBTAG00000027118	ENSBTAG00000031933
ENSBTAG00000055056	ENSBTAG00000050723	ENSBTAG00000004789	ENSBTAG00000016208	ENSBTAG00000010661	ENSBTAG00000003045	ENSBTAG00000050197	ENSBTAG00000052649	ENSBTAG00000021422	ENSBTAG00000015047	ENSBTAG00000014046	ENSBTAG00000013395	ENSBTAG00000053801	ENSBTAG00000008272	ENSBTAG00000051540	ENSBTAG00000048005	ENSBTAG00000047560	ENSBTAG00000020269	ENSBTAG00000004716	ENSBTAG00000007816	ENSBTAG00000052909	ENSBTAG00000015204	ENSBTAG00000007893	ENSBTAG00000027204	ENSBTAG00000000049	ENSBTAG00000000049	ENSBTAG00000000049	ENSBTAG00000018838	ENSBTAG00000049952	ENSBTAG00000000049	ENSBTAG00000005189	ENSBTAG00000038033	ENSBTAG00000026236	ENSBTAG00000007383	ENSBTAG00000027074	ENSBTAG00000000049	ENSBTAG00000053057	ENSBTAG00000000123	ENSBTAG00000052384	ENSBTAG00000002306	ENSBTAG00000015059	ENSBTAG00000022927	ENSBTAG00000019459	ENSBTAG00000000049	ENSBTAG00000005717	ENSBTAG00000023028	ENSBTAG00000008062	ENSBTAG00000047147	ENSBTAG00000017251	ENSBTAG00000013029
ENSBTAG00000016255	ENSBTAG00000006466	ENSBTAG00000033330	ENSBTAG00000001568	ENSBTAG00000038011	ENSBTAG00000045550	ENSBTAG00000054623	ENSBTAG00000001228	ENSBTAG00000026242	ENSBTAG00000012140	ENSBTAG00000046322	ENSBTAG00000013174	ENSBTAG00000051898	ENSBTAG00000048448	ENSBTAG00000031573	ENSBTAG00000052987	ENSBTAG00000018297	ENSBTAG00000012537	ENSBTAG00000031383	ENSBTAG00000033460	ENSBTAG00000014075	ENSBTAG00000006419	ENSBTAG00000020620	ENSBTAG00000034609	ENSBTAG00000000050	ENSBTAG00000000050	ENSBTAG00000000050	ENSBTAG00000021191	ENSBTAG00000014992	ENSBTAG00000000050	ENSBTAG00000014466	ENSBTAG00000010801	ENSBTAG00000010403	ENSBTAG00000033731	ENSBTAG00000005003	ENSBTAG00000000050	ENSBTAG00000020191	ENSBTAG00000048908	ENSBTAG00000012857	ENSBTAG00000012966	ENSBTAG00000051341	ENSBTAG00000053223	ENSBTAG00000039090	ENSBTAG00000000050	ENSBTAG00000046350	ENSBTAG00000011515	ENSBTAG00000001616	ENSBTAG00000054601	ENSBTAG00000025266	ENSBTAG00000001492
ENSBTAG00000000224	ENSBTAG00000050757	ENSBTAG00000021897	ENSBTAG00000008817	ENSBTAG00000021960	ENSBTAG00000000672	ENSBTAG00000015558	ENSBTAG00000008336	ENSBTAG00000002483	ENSBTAG00000013488	ENSBTAG00000007397	ENSBTAG00000018756	ENSBTAG00000025263	ENSBTAG00000049267	ENSBTAG00000019327	ENSBTAG00000012182	ENSBTAG00000012912	ENSBTAG00000008331	ENSBTAG00000016766	ENSBTAG00000050914	ENSBTAG00000048618	ENSBTAG00000011392	ENSBTAG00000020148	ENSBTAG00000053109	ENSBTAG00000000052	ENSBTAG00000000052	ENSBTAG00000000052	ENSBTAG00000012855	ENSBTAG00000002361	ENSBTAG00000000052	ENSBTAG00000020584	ENSBTAG00000009223	ENSBTAG00000012150	ENSBTAG00000016651	ENSBTAG00000013798	ENSBTAG00000000052	ENSBTAG00000034945	ENSBTAG00000013244	ENSBTAG00000002688	ENSBTAG00000006397	ENSBTAG00000009230	ENSBTAG00000013671	ENSBTAG00000012904	ENSBTAG00000000052	ENSBTAG00000030340	ENSBTAG00000000381	ENSBTAG00000006720	ENSBTAG00000053459	ENSBTAG00000004581	ENSBTAG00000034689
ENSBTAG00000031194	ENSBTAG00000020173	ENSBTAG00000009526	ENSBTAG00000021920	ENSBTAG00000043823	ENSBTAG00000008240	ENSBTAG00000053066	ENSBTAG00000011939	ENSBTAG00000051862	ENSBTAG00000053015	ENSBTAG00000018240	ENSBTAG00000030652	ENSBTAG00000004432	ENSBTAG00000020854	ENSBTAG00000033298	ENSBTAG00000015415	ENSBTAG00000027854	ENSBTAG00000052309	ENSBTAG00000012314	ENSBTAG00000005240	ENSBTAG00000020184	ENSBTAG00000005974	ENSBTAG00000008099	ENSBTAG00000005628	ENSBTAG00000000053	ENSBTAG00000000053	ENSBTAG00000000053	ENSBTAG00000047129	ENSBTAG00000011461	ENSBTAG00000000053	ENSBTAG00000009341	ENSBTAG00000010508	ENSBTAG00000011660	ENSBTAG00000004613	ENSBTAG00000000354	ENSBTAG00000000053	ENSBTAG00000021518	ENSBTAG00000016685	ENSBTAG00000015075	ENSBTAG00000006472	ENSBTAG00000003336	ENSBTAG00000006767	ENSBTAG00000005076	ENSBTAG00000000053	ENSBTAG00000026527	ENSBTAG00000012829	ENSBTAG00000012817	ENSBTAG00000023259	ENSBTAG00000009105	ENSBTAG00000016723
ENSBTAG00000016899	ENSBTAG00000005049	ENSBTAG00000002709	ENSBTAG00000020125	ENSBTAG00000002391	ENSBTAG00000014758	ENSBTAG00000005261	ENSBTAG00000009803	ENSBTAG00000054931	ENSBTAG00000038312	ENSBTAG00000034945	ENSBTAG00000013766	ENSBTAG00000002580	ENSBTAG00000025210	ENSBTAG00000005714	ENSBTAG00000016768	ENSBTAG00000003515	ENSBTAG00000016149	ENSBTAG00000007618	ENSBTAG00000053752	ENSBTAG00000007148	ENSBTAG00000022244	ENSBTAG00000013185	ENSBTAG00000016477	ENSBTAG00000000054	ENSBTAG00000000054	ENSBTAG00000000054	ENSBTAG00000006835	ENSBTAG00000053766	ENSBTAG00000000054	ENSBTAG00000020559	ENSBTAG00000038706	ENSBTAG00000010620	ENSBTAG00000012444	ENSBTAG00000011274	ENSBTAG00000000054	ENSBTAG00000039803	ENSBTAG00000033326	ENSBTAG00000004263	ENSBTAG00000004230	ENSBTAG00000010896	ENSBTAG00000005027	ENSBTAG00000013212	ENSBTAG00000000054	ENSBTAG00000007204	ENSBTAG00000024503	ENSBTAG00000012066	ENSBTAG00000052721	ENSBTAG00000039873	ENSBTAG00000050603
ENSBTAG00000008331	ENSBTAG00000050474	ENSBTAG00000014329	ENSBTAG00000053801	ENSBTAG00000000310	ENSBTAG00000001116	ENSBTAG00000034945	ENSBTAG00000051894	ENSBTAG00000013219	ENSBTAG00000015264	ENSBTAG00000032093	ENSBTAG00000048123	ENSBTAG00000020374	ENSBTAG00000047605	ENSBTAG00000013921	ENSBTAG00000046608	ENSBTAG00000010277	ENSBTAG00000016722	ENSBTAG00000002799	ENSBTAG00000032774	ENSBTAG00000003775	ENSBTAG00000001032	ENSBTAG00000019532	ENSBTAG00000030940	ENSBTAG00000000056	ENSBTAG00000000056	ENSBTAG00000000056	ENSBTAG00000054680	ENSBTAG00000000835	ENSBTAG00000000056	ENSBTAG00000002604	ENSBTAG00000011192	ENSBTAG00000014806	ENSBTAG00000003938	ENSBTAG00000016651	ENSBTAG00000000056	ENSBTAG00000009747	ENSBTAG00000050622	ENSBTAG00000008544	ENSBTAG00000044499	ENSBTAG00000010578	ENSBTAG00000020894	ENSBTAG00000017797	ENSBTAG00000000056	ENSBTAG00000013507	ENSBTAG00000025445	ENSBTAG00000030278	ENSBTAG00000019854	ENSBTAG00000033998	ENSBTAG00000037644
ENSBTAG00000018937	ENSBTAG00000010532	ENSBTAG00000004856	ENSBTAG00000018790	ENSBTAG00000018909	ENSBTAG00000025502	ENSBTAG00000049594	ENSBTAG00000019473	ENSBTAG00000016107	ENSBTAG00000039991	ENSBTAG00000015815	ENSBTAG00000046937	ENSBTAG00000000448	ENSBTAG00000048974	ENSBTAG00000001003	ENSBTAG00000025062	ENSBTAG00000002923	ENSBTAG00000000730	ENSBTAG00000012419	ENSBTAG00000015188	ENSBTAG00000002255	ENSBTAG00000007782	ENSBTAG00000053098	ENSBTAG00000053701	ENSBTAG00000000057	ENSBTAG00000000057	ENSBTAG00000000057	ENSBTAG00000005596	ENSBTAG00000002858	ENSBTAG00000000057	ENSBTAG00000019287	ENSBTAG00000031497	ENSBTAG00000012139	ENSBTAG00000048958	ENSBTAG00000025246	ENSBTAG00000000057	ENSBTAG00000001675	ENSBTAG00000015895	ENSBTAG00000045754	ENSBTAG00000005211	ENSBTAG00000031242	ENSBTAG00000037726	ENSBTAG00000006072	ENSBTAG00000000057	ENSBTAG00000018669	ENSBTAG00000006549	ENSBTAG00000017925	ENSBTAG00000004238	ENSBTAG00000016550	ENSBTAG00000012737
ENSBTAG00000002148	ENSBTAG00000021358	ENSBTAG00000004705	ENSBTAG00000008022	ENSBTAG00000037907	ENSBTAG00000000309	ENSBTAG00000005493	ENSBTAG00000047158	ENSBTAG00000048850	ENSBTAG00000052309	ENSBTAG00000005093	ENSBTAG00000004941	ENSBTAG00000012774	ENSBTAG00000011932	ENSBTAG00000009696	ENSBTAG00000025220	ENSBTAG00000017627	ENSBTAG00000039446	ENSBTAG00000001819	ENSBTAG00000051100	ENSBTAG00000005386	ENSBTAG00000045757	ENSBTAG00000009725	ENSBTAG00000009353	ENSBTAG00000000060	ENSBTAG00000000060	ENSBTAG00000000060	ENSBTAG00000012405	ENSBTAG00000018326	ENSBTAG00000000060	ENSBTAG00000014006	ENSBTAG00000040584	ENSBTAG00000052022	ENSBTAG00000012496	ENSBTAG00000014940	ENSBTAG00000000060	ENSBTAG00000005782	ENSBTAG00000005810	ENSBTAG00000017733	ENSBTAG00000049167	ENSBTAG00000039954	ENSBTAG00000001855	ENSBTAG00000046588	ENSBTAG00000000060	ENSBTAG00000015313	ENSBTAG00000010681	ENSBTAG00000019347	ENSBTAG00000024545	ENSBTAG00000020009	ENSBTAG00000053908
ENSBTAG00000003751	ENSBTAG00000008436	ENSBTAG00000005475	ENSBTAG00000014609	ENSBTAG00000033515	ENSBTAG00000039105	ENSBTAG00000021958	ENSBTAG00000007506	ENSBTAG00000021336	ENSBTAG00000001125	ENSBTAG00000016662	ENSBTAG00000014234	ENSBTAG00000009055	ENSBTAG00000048740	ENSBTAG00000015786	ENSBTAG00000006352	ENSBTAG00000047254	ENSBTAG00000047924	ENSBTAG00000034945	ENSBTAG00000010069	ENSBTAG00000015895	ENSBTAG00000030974	ENSBTAG00000005280	ENSBTAG00000045529	ENSBTAG00000000061	ENSBTAG00000000061	ENSBTAG00000000061	ENSBTAG00000013824	ENSBTAG00000007578	ENSBTAG00000000061	ENSBTAG00000025535	ENSBTAG00000001925	ENSBTAG00000051277	ENSBTAG00000055123	ENSBTAG00000025767	ENSBTAG00000000061	ENSBTAG00000010382	ENSBTAG00000013644	ENSBTAG00000013456	ENSBTAG00000011843	ENSBTAG00000014221	ENSBTAG00000017655	ENSBTAG00000016858	ENSBTAG00000000061	ENSBTAG00000020074	ENSBTAG00000051008	ENSBTAG00000021945	ENSBTAG00000004510	ENSBTAG00000030910	ENSBTAG00000021158
ENSBTAG00000031569	ENSBTAG00000019567	ENSBTAG00000008059	ENSBTAG00000021879	ENSBTAG00000018003	ENSBTAG00000015739	ENSBTAG00000013569	ENSBTAG00000049853	ENSBTAG00000012628	ENSBTAG00000045929	ENSBTAG00000006975	ENSBTAG00000000611	ENSBTAG00000005762	ENSBTAG00000052313	ENSBTAG00000010555	ENSBTAG00000010885	ENSBTAG00000050792	ENSBTAG00000019939	ENSBTAG00000005581	ENSBTAG00000047138	ENSBTAG00000002030	ENSBTAG00000033008	ENSBTAG00000016519	ENSBTAG00000037510	ENSBTAG00000000062	ENSBTAG00000000062	ENSBTAG00000000062	ENSBTAG00000054120	ENSBTAG00000034712	ENSBTAG00000000062	ENSBTAG00000009924	ENSBTAG00000031376	ENSBTAG00000012239	ENSBTAG00000015405	ENSBTAG00000018635	ENSBTAG00000000062	ENSBTAG00000021964	ENSBTAG00000048173	ENSBTAG00000014750	ENSBTAG00000054533	ENSBTAG00000006349	ENSBTAG00000053905	ENSBTAG00000004430	ENSBTAG00000000062	ENSBTAG00000020671	ENSBTAG00000025401	ENSBTAG00000017704	ENSBTAG00000052988	ENSBTAG00000020402	ENSBTAG00000007732
ENSBTAG00000012949	ENSBTAG00000013451	ENSBTAG00000016886	ENSBTAG00000014735	ENSBTAG00000009086	ENSBTAG00000007016	ENSBTAG00000000588	ENSBTAG00000017504	ENSBTAG00000011209	ENSBTAG00000004783	ENSBTAG00000039991	ENSBTAG00000012775	ENSBTAG00000052247	ENSBTAG00000013881	ENSBTAG00000009387	ENSBTAG00000005627	ENSBTAG00000007259	ENSBTAG00000000990	ENSBTAG00000001845	ENSBTAG00000019884	ENSBTAG00000023419	ENSBTAG00000015743	ENSBTAG00000000936	ENSBTAG00000032534	ENSBTAG00000000064	ENSBTAG00000000064	ENSBTAG00000000064	ENSBTAG00000009501	ENSBTAG00000055107	ENSBTAG00000000064	ENSBTAG00000052516	ENSBTAG00000009436	ENSBTAG00000002939	ENSBTAG00000015985	ENSBTAG00000012914	ENSBTAG00000000064	ENSBTAG00000009148	ENSBTAG00000014062	ENSBTAG00000015241	ENSBTAG00000043302	ENSBTAG00000005429	ENSBTAG00000012638	ENSBTAG00000047077	ENSBTAG00000000064	ENSBTAG00000009419	ENSBTAG00000050719	ENSBTAG00000015016	ENSBTAG00000003577	ENSBTAG00000037883	ENSBTAG00000007306
ENSBTAG00000000717	ENSBTAG00000008550	ENSBTAG00000038148	ENSBTAG00000052404	ENSBTAG00000014465	ENSBTAG00000002317	ENSBTAG00000019798	ENSBTAG00000007753	ENSBTAG00000010990	ENSBTAG00000018543	ENSBTAG00000003718	ENSBTAG00000013207	ENSBTAG00000005666	ENSBTAG00000027020	ENSBTAG00000005333	ENSBTAG00000012682	ENSBTAG00000021013	ENSBTAG00000006615	ENSBTAG00000025748	ENSBTAG00000018704	ENSBTAG00000045969	ENSBTAG00000010907	ENSBTAG00000051281	ENSBTAG00000009904	ENSBTAG00000000065	ENSBTAG00000000065	ENSBTAG00000000065	ENSBTAG00000016091	ENSBTAG00000014933	ENSBTAG00000000065	ENSBTAG00000040449	ENSBTAG00000039037	ENSBTAG00000040432	ENSBTAG00000009282	ENSBTAG00000014491	ENSBTAG00000000065	ENSBTAG00000054623	ENSBTAG00000009215	ENSBTAG00000020352	ENSBTAG00000005027	ENSBTAG00000021654	ENSBTAG00000018800	ENSBTAG00000000184	ENSBTAG00000000065	ENSBTAG00000012458	ENSBTAG00000015969	ENSBTAG00000054250	ENSBTAG00000017164	ENSBTAG00000008363	ENSBTAG00000052597
ENSBTAG00000008756	ENSBTAG00000009310	ENSBTAG00000049091	ENSBTAG00000012137	ENSBTAG00000000696	ENSBTAG00000010464	ENSBTAG00000048304	ENSBTAG00000015757	ENSBTAG00000015789	ENSBTAG00000014655	ENSBTAG00000009148	ENSBTAG00000006802	ENSBTAG00000010661	ENSBTAG00000012317	ENSBTAG00000019298	ENSBTAG00000054933	ENSBTAG00000019066	ENSBTAG00000016609	ENSBTAG00000016414	ENSBTAG00000006703	ENSBTAG00000007843	ENSBTAG00000019658	ENSBTAG00000020990	ENSBTAG00000015599	ENSBTAG00000000066	ENSBTAG00000000066	ENSBTAG00000000066	ENSBTAG00000002699	ENSBTAG00000017044	ENSBTAG00000000066	ENSBTAG00000008756	ENSBTAG00000039722	ENSBTAG00000006934	ENSBTAG00000005008	ENSBTAG00000021728	ENSBTAG00000000066	ENSBTAG00000039326	ENSBTAG00000019801	ENSBTAG00000002029	ENSBTAG00000001133	ENSBTAG00000012465	ENSBTAG00000016206	ENSBTAG00000019984	ENSBTAG00000000066	ENSBTAG00000007583	ENSBTAG00000002082	ENSBTAG00000014737	ENSBTAG00000012757	ENSBTAG00000008678	ENSBTAG00000045974
ENSBTAG00000020837	ENSBTAG00000039588	ENSBTAG00000014541	ENSBTAG00000001966	ENSBTAG00000049788	ENSBTAG00000012164	ENSBTAG00000004046	ENSBTAG00000018364	ENSBTAG00000050801	ENSBTAG00000048774	ENSBTAG00000019557	ENSBTAG00000006179	ENSBTAG00000040569	ENSBTAG00000046014	ENSBTAG00000038462	ENSBTAG00000050607	ENSBTAG00000030319	ENSBTAG00000053649	ENSBTAG00000003207	ENSBTAG00000021338	ENSBTAG00000051904	ENSBTAG00000001120	ENSBTAG00000030424	ENSBTAG00000031851	ENSBTAG00000000067	ENSBTAG00000000067	ENSBTAG00000000067	ENSBTAG00000006896	ENSBTAG00000030117	ENSBTAG00000000067	ENSBTAG00000055295	ENSBTAG00000036116	ENSBTAG00000019750	ENSBTAG00000045643	ENSBTAG00000013096	ENSBTAG00000000067	ENSBTAG00000048773	ENSBTAG00000030335	ENSBTAG00000006202	ENSBTAG00000005693	ENSBTAG00000014371	ENSBTAG00000039425	ENSBTAG00000046542	ENSBTAG00000000067	ENSBTAG00000049838	ENSBTAG00000036016	ENSBTAG00000010830	ENSBTAG00000013108	ENSBTAG00000000138	ENSBTAG00000033690
ENSBTAG00000017335	ENSBTAG00000003436	ENSBTAG00000026236	ENSBTAG00000053911	ENSBTAG00000052204	ENSBTAG00000001568	ENSBTAG00000038312	ENSBTAG00000025667	ENSBTAG00000017222	ENSBTAG00000006529	ENSBTAG00000030629	ENSBTAG00000050352	ENSBTAG00000005754	ENSBTAG00000050451	ENSBTAG00000007812	ENSBTAG00000045868	ENSBTAG00000026381	ENSBTAG00000009265	ENSBTAG00000032193	ENSBTAG00000052155	ENSBTAG00000047833	ENSBTAG00000021880	ENSBTAG00000016357	ENSBTAG00000014725	ENSBTAG00000000070	ENSBTAG00000000070	ENSBTAG00000000070	ENSBTAG00000010361	ENSBTAG00000033195	ENSBTAG00000000070	ENSBTAG00000003321	ENSBTAG00000016711	ENSBTAG00000000182	ENSBTAG00000001204	ENSBTAG00000004009	ENSBTAG00000000070	ENSBTAG00000001125	ENSBTAG00000014847	ENSBTAG00000013315	ENSBTAG00000031376	ENSBTAG00000014835	ENSBTAG00000037600	ENSBTAG00000005344	ENSBTAG00000000070	ENSBTAG00000035182	ENSBTAG00000012526	ENSBTAG00000013044	ENSBTAG00000010442	ENSBTAG00000052872	ENSBTAG00000038306
ENSBTAG00000015290	ENSBTAG00000046257	ENSBTAG00000015940	ENSBTAG00000006138	ENSBTAG00000018725	ENSBTAG00000012295	ENSBTAG00000011864	ENSBTAG00000008100	ENSBTAG00000011875	ENSBTAG00000053649	ENSBTAG00000046076	ENSBTAG00000043979	ENSBTAG00000004745	ENSBTAG00000054727	ENSBTAG00000055045	ENSBTAG00000006385	ENSBTAG00000023730	ENSBTAG00000011713	ENSBTAG00000011579	ENSBTAG00000018497	ENSBTAG00000010151	ENSBTAG00000009533	ENSBTAG00000008483	ENSBTAG00000031441	ENSBTAG00000000071	ENSBTAG00000000071	ENSBTAG00000000071	ENSBTAG00000009336	ENSBTAG00000015377	ENSBTAG00000000071	ENSBTAG00000013638	ENSBTAG00000054555	ENSBTAG00000019625	ENSBTAG00000003353	ENSBTAG00000021700	ENSBTAG00000000071	ENSBTAG00000037413	ENSBTAG00000006779	ENSBTAG00000003027	ENSBTAG00000043258	ENSBTAG00000032709	ENSBTAG00000051812	ENSBTAG00000009104	ENSBTAG00000000071	ENSBTAG00000009964	ENSBTAG00000046979	ENSBTAG00000003300	ENSBTAG00000005615	ENSBTAG00000031871	ENSBTAG00000050128
ENSBTAG00000017033	ENSBTAG00000023976	ENSBTAG00000011935	ENSBTAG00000013491	ENSBTAG00000011400	ENSBTAG00000014064	ENSBTAG00000047807	ENSBTAG00000000791	ENSBTAG00000012647	ENSBTAG00000012525	ENSBTAG00000021102	ENSBTAG00000047661	ENSBTAG00000019784	ENSBTAG00000001649	ENSBTAG00000006762	ENSBTAG00000037965	ENSBTAG00000013732	ENSBTAG00000002326	ENSBTAG00000017280	ENSBTAG00000051957	ENSBTAG00000019811	ENSBTAG00000014547	ENSBTAG00000025005	ENSBTAG00000048470	ENSBTAG00000000072	ENSBTAG00000000072	ENSBTAG00000000072	ENSBTAG00000013175	ENSBTAG00000017458	ENSBTAG00000000072	ENSBTAG00000013736	ENSBTAG00000017955	ENSBTAG00000004602	ENSBTAG00000021393	ENSBTAG00000046574	ENSBTAG00000000072	ENSBTAG00000054389	ENSBTAG00000008540	ENSBTAG00000006693	ENSBTAG00000008812	ENSBTAG00000003299	ENSBTAG00000036116	ENSBTAG00000012758	ENSBTAG00000000072	ENSBTAG00000015345	ENSBTAG00000017465	ENSBTAG00000017122	ENSBTAG00000013423	ENSBTAG00000050850	ENSBTAG00000003016
ENSBTAG00000004905	ENSBTAG00000011602	ENSBTAG00000055046	ENSBTAG00000011190	ENSBTAG00000007196	ENSBTAG00000019517	ENSBTAG00000030686	ENSBTAG00000005657	ENSBTAG00000049377	ENSBTAG00000001819	ENSBTAG00000010507	ENSBTAG00000045949	ENSBTAG00000002687	ENSBTAG00000050839	ENSBTAG00000016819	ENSBTAG00000008075	ENSBTAG00000054931	ENSBTAG00000009494	ENSBTAG00000018706	ENSBTAG00000020658	ENSBTAG00000009894	ENSBTAG00000022699	ENSBTAG00000051528	ENSBTAG00000054438	ENSBTAG00000000073	ENSBTAG00000000073	ENSBTAG00000000073	ENSBTAG00000021811	ENSBTAG00000054693	ENSBTAG00000000073	ENSBTAG00000015825	ENSBTAG00000051254	ENSBTAG00000006563	ENSBTAG00000003019	ENSBTAG00000005971	ENSBTAG00000000073	ENSBTAG00000007666	ENSBTAG00000011237	ENSBTAG00000003936	ENSBTAG00000007386	ENSBTAG00000014784	ENSBTAG00000005211	ENSBTAG00000050515	ENSBTAG00000000073	ENSBTAG00000007436	ENSBTAG00000019406	ENSBTAG00000002473	ENSBTAG00000053726	ENSBTAG00000002887	ENSBTAG00000055254
ENSBTAG00000018914	ENSBTAG00000001662	ENSBTAG00000014694	ENSBTAG00000011248	ENSBTAG00000002936	ENSBTAG00000020415	ENSBTAG00000008452	ENSBTAG00000031246	ENSBTAG00000020203	ENSBTAG00000000986	ENSBTAG00000016327	ENSBTAG00000040290	ENSBTAG00000015904	ENSBTAG00000021697	ENSBTAG00000021481	ENSBTAG00000034680	ENSBTAG00000009124	ENSBTAG00000010177	ENSBTAG00000054059	ENSBTAG00000010368	ENSBTAG00000021408	ENSBTAG00000007090	ENSBTAG00000006780	ENSBTAG00000054649	ENSBTAG00000000074	ENSBTAG00000000074	ENSBTAG00000000074	ENSBTAG00000000993	ENSBTAG00000012912	ENSBTAG00000000074	ENSBTAG00000051072	ENSBTAG00000032481	ENSBTAG00000017024	ENSBTAG00000044027	ENSBTAG00000020102	ENSBTAG00000000074	ENSBTAG00000001819	ENSBTAG00000019625	ENSBTAG00000011970	ENSBTAG00000018041	ENSBTAG00000012637	ENSBTAG00000011843	ENSBTAG00000020172	ENSBTAG00000000074	ENSBTAG00000054234	ENSBTAG00000011193	ENSBTAG00000013175	ENSBTAG00000004281	ENSBTAG00000051392	ENSBTAG00000004291
ENSBTAG00000005400	ENSBTAG00000024918	ENSBTAG00000014132	ENSBTAG00000010484	ENSBTAG00000012897	ENSBTAG00000003519	ENSBTAG00000017883	ENSBTAG00000055032	ENSBTAG00000015952	ENSBTAG00000013400	ENSBTAG00000011713	ENSBTAG00000051350	ENSBTAG00000014506	ENSBTAG00000014666	ENSBTAG00000017216	ENSBTAG00000001801	ENSBTAG00000001151	ENSBTAG00000003548	ENSBTAG00000011944	ENSBTAG00000016739	ENSBTAG00000026748	ENSBTAG00000020087	ENSBTAG00000007116	ENSBTAG00000009848	ENSBTAG00000000076	ENSBTAG00000000076	ENSBTAG00000000076	ENSBTAG00000026356	ENSBTAG00000024675	ENSBTAG00000000076	ENSBTAG00000003595	ENSBTAG00000003920	ENSBTAG00000007562	ENSBTAG00000010111	ENSBTAG00000006396	ENSBTAG00000000076	ENSBTAG00000031569	ENSBTAG00000005797	ENSBTAG00000007492	ENSBTAG00000054409	ENSBTAG00000019375	ENSBTAG00000049569	ENSBTAG00000046857	ENSBTAG00000000076	ENSBTAG00000046409	ENSBTAG00000015707	ENSBTAG00000009238	ENSBTAG00000050967	ENSBTAG00000010167	ENSBTAG00000021872
ENSBTAG00000016042	ENSBTAG00000053016	ENSBTAG00000010007	ENSBTAG00000011752	ENSBTAG00000043214	ENSBTAG00000020600	ENSBTAG00000019382	ENSBTAG00000004224	ENSBTAG00000003921	ENSBTAG00000010177	ENSBTAG00000000185	ENSBTAG00000053520	ENSBTAG00000052037	ENSBTAG00000001141	ENSBTAG00000009972	ENSBTAG00000021938	ENSBTAG00000018650	ENSBTAG00000001125	ENSBTAG00000032093	ENSBTAG00000011248	ENSBTAG00000001638	ENSBTAG00000008150	ENSBTAG00000002885	ENSBTAG00000040607	ENSBTAG00000000077	ENSBTAG00000000077	ENSBTAG00000000077	ENSBTAG00000012022	ENSBTAG00000049841	ENSBTAG00000000077	ENSBTAG00000013888	ENSBTAG00000037673	ENSBTAG00000014105	ENSBTAG00000049173	ENSBTAG00000017683	ENSBTAG00000000077	ENSBTAG00000004995	ENSBTAG00000014470	ENSBTAG00000001246	ENSBTAG00000019156	ENSBTAG00000012594	ENSBTAG00000015732	ENSBTAG00000021829	ENSBTAG00000000077	ENSBTAG00000012275	ENSBTAG00000013371	ENSBTAG00000022635	ENSBTAG00000002313	ENSBTAG00000006019	ENSBTAG00000002293
ENSBTAG00000047510	ENSBTAG00000007826	ENSBTAG00000000162	ENSBTAG00000034366	ENSBTAG00000019203	ENSBTAG00000001187	ENSBTAG00000046421	ENSBTAG00000001401	ENSBTAG00000006948	ENSBTAG00000053949	ENSBTAG00000008280	ENSBTAG00000019881	ENSBTAG00000000813	ENSBTAG00000010529	ENSBTAG00000015907	ENSBTAG00000002717	ENSBTAG00000007668	ENSBTAG00000033174	ENSBTAG00000046375	ENSBTAG00000050436	ENSBTAG00000014197	ENSBTAG00000010849	ENSBTAG00000038700	ENSBTAG00000001008	ENSBTAG00000000078	ENSBTAG00000000078	ENSBTAG00000000078	ENSBTAG00000031184	ENSBTAG00000014805	ENSBTAG00000000078	ENSBTAG00000002974	ENSBTAG00000037509	ENSBTAG00000022920	ENSBTAG00000020528	ENSBTAG00000012117	ENSBTAG00000000078	ENSBTAG00000047338	ENSBTAG00000003162	ENSBTAG00000020609	ENSBTAG00000052842	ENSBTAG00000038415	ENSBTAG00000008812	ENSBTAG00000017825	ENSBTAG00000000078	ENSBTAG00000048763	ENSBTAG00000007153	ENSBTAG00000009569	ENSBTAG00000003358	ENSBTAG00000053818	ENSBTAG00000004023
ENSBTAG00000021160	ENSBTAG00000008154	ENSBTAG00000007714	ENSBTAG00000002644	ENSBTAG00000001861	ENSBTAG00000020667	ENSBTAG00000010177	ENSBTAG00000016574	ENSBTAG00000050992	ENSBTAG00000053563	ENSBTAG00000017280	ENSBTAG00000030718	ENSBTAG00000003051	ENSBTAG00000049470	ENSBTAG00000017267	ENSBTAG00000018749	ENSBTAG00000054330	ENSBTAG00000008494	ENSBTAG00000017328	ENSBTAG00000026139	ENSBTAG00000048094	ENSBTAG00000010741	ENSBTAG00000015214	ENSBTAG00000046320	ENSBTAG00000000079	ENSBTAG00000000079	ENSBTAG00000000079	ENSBTAG00000013157	ENSBTAG00000049201	ENSBTAG00000000079	ENSBTAG00000021678	ENSBTAG00000015056	ENSBTAG00000048977	ENSBTAG00000000106	ENSBTAG00000020035	ENSBTAG00000000079	ENSBTAG00000018652	ENSBTAG00000030674	ENSBTAG00000001527	ENSBTAG00000051486	ENSBTAG00000014554	ENSBTAG00000018479	ENSBTAG00000050269	ENSBTAG00000000079	ENSBTAG00000047499	ENSBTAG00000052677	ENSBTAG00000003219	ENSBTAG00000016739	ENSBTAG00000051343	ENSBTAG00000000306
ENSBTAG00000007502	ENSBTAG00000003016	ENSBTAG00000009637	ENSBTAG00000026461	ENSBTAG00000007428	ENSBTAG00000037726	ENSBTAG00000012104	ENSBTAG00000039015	ENSBTAG00000013469	ENSBTAG00000008331	ENSBTAG00000033886	ENSBTAG00000019003	ENSBTAG00000008812	ENSBTAG00000049384	ENSBTAG00000002898	ENSBTAG00000052983	ENSBTAG00000006990	ENSBTAG00000003961	ENSBTAG00000054601	ENSBTAG00000000372	ENSBTAG00000032656	ENSBTAG00000018352	ENSBTAG00000027684	ENSBTAG00000014199	ENSBTAG00000000080	ENSBTAG00000000080	ENSBTAG00000000080	ENSBTAG00000002608	ENSBTAG00000006977	ENSBTAG00000000080	ENSBTAG00000015571	ENSBTAG00000039839	ENSBTAG00000018172	ENSBTAG00000018090	ENSBTAG00000000564	ENSBTAG00000000080	ENSBTAG00000047416	ENSBTAG00000049059	ENSBTAG00000000979	ENSBTAG00000021790	ENSBTAG00000050331	ENSBTAG00000047757	ENSBTAG00000054086	ENSBTAG00000000080	ENSBTAG00000031004	ENSBTAG00000011245	ENSBTAG00000018445	ENSBTAG00000001440	ENSBTAG00000011459	ENSBTAG00000010052
ENSBTAG00000013533	ENSBTAG00000007334	ENSBTAG00000013888	ENSBTAG00000005734	ENSBTAG00000009513	ENSBTAG00000018843	ENSBTAG00000053649	ENSBTAG00000051574	ENSBTAG00000003470	ENSBTAG00000033886	ENSBTAG00000039722	ENSBTAG00000046374	ENSBTAG00000012646	ENSBTAG00000007239	ENSBTAG00000044078	ENSBTAG00000004318	ENSBTAG00000020598	ENSBTAG00000054918	ENSBTAG00000039991	ENSBTAG00000051316	ENSBTAG00000031647	ENSBTAG00000012927	ENSBTAG00000049414	ENSBTAG00000050052	ENSBTAG00000000081	ENSBTAG00000000081	ENSBTAG00000000081	ENSBTAG00000017704	ENSBTAG00000000522	ENSBTAG00000000081	ENSBTAG00000025101	ENSBTAG00000037773	ENSBTAG00000021876	ENSBTAG00000018463	ENSBTAG00000017321	ENSBTAG00000000081	ENSBTAG00000018543	ENSBTAG00000004510	ENSBTAG00000053833	ENSBTAG00000017368	ENSBTAG00000019416	ENSBTAG00000014032	ENSBTAG00000002454	ENSBTAG00000000081	ENSBTAG00000021924	ENSBTAG00000020589	ENSBTAG00000000345	ENSBTAG00000046708	ENSBTAG00000039618	ENSBTAG00000031309
ENSBTAG00000016312	ENSBTAG00000043016	ENSBTAG00000050200	ENSBTAG00000001014	ENSBTAG00000050454	ENSBTAG00000018967	ENSBTAG00000054278	ENSBTAG00000050193	ENSBTAG00000007708	ENSBTAG00000012014	ENSBTAG00000013557	ENSBTAG00000025192	ENSBTAG00000045785	ENSBTAG00000024015	ENSBTAG00000019419	ENSBTAG00000052600	ENSBTAG00000027477	ENSBTAG00000046026	ENSBTAG00000049782	ENSBTAG00000055051	ENSBTAG00000013973	ENSBTAG00000014731	ENSBTAG00000048622	ENSBTAG00000011238	ENSBTAG00000000082	ENSBTAG00000000082	ENSBTAG00000000082	ENSBTAG00000018566	ENSBTAG00000054675	ENSBTAG00000000082	ENSBTAG00000038275	ENSBTAG00000025005	ENSBTAG00000007765	ENSBTAG00000001414	ENSBTAG00000030557	ENSBTAG00000000082	ENSBTAG00000003196	ENSBTAG00000013642	ENSBTAG00000054832	ENSBTAG00000025372	ENSBTAG00000008717	ENSBTAG00000046263	ENSBTAG00000006549	ENSBTAG00000000082	ENSBTAG00000021443	ENSBTAG00000001197	ENSBTAG00000015844	ENSBTAG00000027654	ENSBTAG00000022741	ENSBTAG00000006844
ENSBTAG00000004272	ENSBTAG00000005404	ENSBTAG00000052265	ENSBTAG00000054218	ENSBTAG00000018463	ENSBTAG00000000111	ENSBTAG00000007618	ENSBTAG00000009260	ENSBTAG00000051574	ENSBTAG00000030193	ENSBTAG00000014633	ENSBTAG00000005189	ENSBTAG00000017681	ENSBTAG00000002362	ENSBTAG00000016450	ENSBTAG00000006026	ENSBTAG00000020413	ENSBTAG00000003876	ENSBTAG00000054259	ENSBTAG00000040151	ENSBTAG00000048013	ENSBTAG00000019327	ENSBTAG00000022681	ENSBTAG00000000641	ENSBTAG00000000084	ENSBTAG00000000084	ENSBTAG00000000084	ENSBTAG00000020573	ENSBTAG00000003915	ENSBTAG00000000084	ENSBTAG00000033515	ENSBTAG00000017441	ENSBTAG00000011000	ENSBTAG00000050097	ENSBTAG00000038584	ENSBTAG00000000084	ENSBTAG00000016030	ENSBTAG00000021316	ENSBTAG00000021347	ENSBTAG00000017832	ENSBTAG00000001945	ENSBTAG00000047768	ENSBTAG00000012881	ENSBTAG00000000084	ENSBTAG00000015904	ENSBTAG00000013118	ENSBTAG00000009717	ENSBTAG00000044604	ENSBTAG00000039245	ENSBTAG00000053426
ENSBTAG00000015182	ENSBTAG00000006945	ENSBTAG00000001136	ENSBTAG00000049788	ENSBTAG00000005431	ENSBTAG00000047650	ENSBTAG00000012074	ENSBTAG00000050992	ENSBTAG00000054400	ENSBTAG00000053071	ENSBTAG00000023177	ENSBTAG00000000805	ENSBTAG00000018603	ENSBTAG00000044062	ENSBTAG00000013319	ENSBTAG00000001615	ENSBTAG00000019132	ENSBTAG00000025760	ENSBTAG00000025760	ENSBTAG00000011483	ENSBTAG00000012794	ENSBTAG00000033422	ENSBTAG00000008587	ENSBTAG00000007755	ENSBTAG00000000085	ENSBTAG00000000085	ENSBTAG00000000085	ENSBTAG00000018424	ENSBTAG00000022890	ENSBTAG00000000085	ENSBTAG00000003414	ENSBTAG00000050621	ENSBTAG00000002070	ENSBTAG00000012405	ENSBTAG00000010904	ENSBTAG00000000085	ENSBTAG00000012342	ENSBTAG00000025535	ENSBTAG00000054517	ENSBTAG00000055198	ENSBTAG00000017533	ENSBTAG00000010006	ENSBTAG00000013577	ENSBTAG00000000085	ENSBTAG00000046138	ENSBTAG00000014042	ENSBTAG00000025402	ENSBTAG00000006765	ENSBTAG00000023146	ENSBTAG00000003147
ENSBTAG00000031252	ENSBTAG00000039601	ENSBTAG00000001843	ENSBTAG00000012953	ENSBTAG00000007131	ENSBTAG00000019269	ENSBTAG00000024341	ENSBTAG00000021013	ENSBTAG00000002414	ENSBTAG00000021615	ENSBTAG00000019798	ENSBTAG00000005184	ENSBTAG00000009159	ENSBTAG00000006234	ENSBTAG00000006075	ENSBTAG00000047563	ENSBTAG00000018287	ENSBTAG00000025340	ENSBTAG00000016042	ENSBTAG00000023270	ENSBTAG00000003572	ENSBTAG00000018671	ENSBTAG00000048155	ENSBTAG00000013730	ENSBTAG00000000087	ENSBTAG00000000087	ENSBTAG00000000087	ENSBTAG00000010111	ENSBTAG00000021607	ENSBTAG00000000087	ENSBTAG00000021408	ENSBTAG00000015085	ENSBTAG00000047499	ENSBTAG00000049714	ENSBTAG00000008467	ENSBTAG00000000087	ENSBTAG00000054230	ENSBTAG00000005419	ENSBTAG00000001455	ENSBTAG00000002726	ENSBTAG00000015304	ENSBTAG00000012866	ENSBTAG00000003290	ENSBTAG00000000087	ENSBTAG00000017685	ENSBTAG00000000964	ENSBTAG00000007239	ENSBTAG00000011580	ENSBTAG00000020229	ENSBTAG00000021141
ENSBTAG00000012249	ENSBTAG00000027246	ENSBTAG00000054389	ENSBTAG00000006253	ENSBTAG00000005734	ENSBTAG00000049784	ENSBTAG00000002895	ENSBTAG00000021413	ENSBTAG00000017955	ENSBTAG00000036116	ENSBTAG00000015841	ENSBTAG00000027878	ENSBTAG00000052443	ENSBTAG00000033304	ENSBTAG00000020928	ENSBTAG00000013782	ENSBTAG00000034712	ENSBTAG00000018156	ENSBTAG00000003458	ENSBTAG00000001282	ENSBTAG00000026666	ENSBTAG00000033603	ENSBTAG00000003326	ENSBTAG00000051845	ENSBTAG00000000088	ENSBTAG00000000088	ENSBTAG00000000088	ENSBTAG00000011256	ENSBTAG00000033367	ENSBTAG00000000088	ENSBTAG00000039620	ENSBTAG00000033897	ENSBTAG00000016881	ENSBTAG00000006989	ENSBTAG00000008295	ENSBTAG00000000088	ENSBTAG00000007794	ENSBTAG00000012801	ENSBTAG00000020837	ENSBTAG00000054926	ENSBTAG00000015340	ENSBTAG00000053808	ENSBTAG00000039719	ENSBTAG00000000088	ENSBTAG00000001207	ENSBTAG00000009256	ENSBTAG00000016667	ENSBTAG00000004863	ENSBTAG00000001730	ENSBTAG00000011003
ENSBTAG00000008410	ENSBTAG00000050852	ENSBTAG00000031261	ENSBTAG00000006052	ENSBTAG00000054032	ENSBTAG00000047998	ENSBTAG00000047700	ENSBTAG00000002497	ENSBTAG00000034712	ENSBTAG00000006615	ENSBTAG00000033174	ENSBTAG00000004721	ENSBTAG00000043971	ENSBTAG00000043985	ENSBTAG00000018707	ENSBTAG00000054381	ENSBTAG00000004635	ENSBTAG00000021257	ENSBTAG00000046026	ENSBTAG00000011437	ENSBTAG00000038171	ENSBTAG00000009387	ENSBTAG00000021827	ENSBTAG00000004270	ENSBTAG00000000090	ENSBTAG00000000090	ENSBTAG00000000090	ENSBTAG00000012434	ENSBTAG00000003454	ENSBTAG00000000090	ENSBTAG00000001186	ENSBTAG00000046401	ENSBTAG00000001250	ENSBTAG00000018945	ENSBTAG00000008318	ENSBTAG00000000090	ENSBTAG00000004976	ENSBTAG00000012540	ENSBTAG00000024903	ENSBTAG00000027213	ENSBTAG00000040106	ENSBTAG00000050647	ENSBTAG00000051010	ENSBTAG00000000090	ENSBTAG00000013854	ENSBTAG00000040144	ENSBTAG00000012678	ENSBTAG00000001908	ENSBTAG00000020120	ENSBTAG00000050745
ENSBTAG00000050398	ENSBTAG00000015297	ENSBTAG00000018172	ENSBTAG00000021467	ENSBTAG00000044017	ENSBTAG00000008389	ENSBTAG00000021276	ENSBTAG00000001326	ENSBTAG00000044033	ENSBTAG00000010382	ENSBTAG00000012234	ENSBTAG00000054627	ENSBTAG00000003836	ENSBTAG00000019432	ENSBTAG00000016768	ENSBTAG00000004940	ENSBTAG00000015789	ENSBTAG00000000836	ENSBTAG00000019557	ENSBTAG00000013863	ENSBTAG00000034189	ENSBTAG00000027629	ENSBTAG00000002624	ENSBTAG00000050474	ENSBTAG00000000091	ENSBTAG00000000091	ENSBTAG00000000091	ENSBTAG00000008419	ENSBTAG00000019060	ENSBTAG00000000091	ENSBTAG00000019687	ENSBTAG00000039289	ENSBTAG00000002788	ENSBTAG00000051771	ENSBTAG00000046989	ENSBTAG00000000091	ENSBTAG00000015288	ENSBTAG00000018647	ENSBTAG00000017986	ENSBTAG00000038438	ENSBTAG00000032591	ENSBTAG00000008448	ENSBTAG00000045931	ENSBTAG00000000091	ENSBTAG00000015128	ENSBTAG00000020568	ENSBTAG00000024269	ENSBTAG00000022530	ENSBTAG00000032650	ENSBTAG00000010792
ENSBTAG00000010253	ENSBTAG00000032289	ENSBTAG00000017370	ENSBTAG00000038011	ENSBTAG00000020053	ENSBTAG00000018421	ENSBTAG00000011366	ENSBTAG00000006280	ENSBTAG00000020923	ENSBTAG00000020199	ENSBTAG00000012314	ENSBTAG00000018345	ENSBTAG00000053952	ENSBTAG00000031548	ENSBTAG00000053406	ENSBTAG00000055278	ENSBTAG00000037547	ENSBTAG00000003671	ENSBTAG00000007794	ENSBTAG00000052830	ENSBTAG00000003564	ENSBTAG00000005048	ENSBTAG00000031679	ENSBTAG00000021361	ENSBTAG00000000092	ENSBTAG00000000092	ENSBTAG00000000092	ENSBTAG00000050986	ENSBTAG00000011700	ENSBTAG00000000092	ENSBTAG00000020597	ENSBTAG00000020097	ENSBTAG00000005674	ENSBTAG00000012465	ENSBTAG00000005850	ENSBTAG00000000092	ENSBTAG00000044129	ENSBTAG00000016948	ENSBTAG00000052831	ENSBTAG00000052755	ENSBTAG00000019343	ENSBTAG00000012765	ENSBTAG00000020681	ENSBTAG00000000092	ENSBTAG00000002779	ENSBTAG00000005215	ENSBTAG00000010073	ENSBTAG00000004008	ENSBTAG00000008066	ENSBTAG00000015264
ENSBTAG00000017132	ENSBTAG00000014368	ENSBTAG00000008158	ENSBTAG00000013745	ENSBTAG00000017541	ENSBTAG00000046803	ENSBTAG00000002415	ENSBTAG00000005679	ENSBTAG00000050217	ENSBTAG00000045498	ENSBTAG00000025340	ENSBTAG00000001803	ENSBTAG00000032477	ENSBTAG00000017830	ENSBTAG00000009534	ENSBTAG00000004832	ENSBTAG00000005999	ENSBTAG00000018706	ENSBTAG00000005997	ENSBTAG00000050008	ENSBTAG00000022120	ENSBTAG00000011424	ENSBTAG00000019577	ENSBTAG00000025622	ENSBTAG00000000094	ENSBTAG00000000094	ENSBTAG00000000094	ENSBTAG00000019230	ENSBTAG00000009124	ENSBTAG00000000094	ENSBTAG00000005151	ENSBTAG00000018077	ENSBTAG00000046220	ENSBTAG00000014207	ENSBTAG00000004685	ENSBTAG00000000094	ENSBTAG00000016038	ENSBTAG00000007001	ENSBTAG00000005501	ENSBTAG00000012409	ENSBTAG00000001966	ENSBTAG00000027015	ENSBTAG00000003567	ENSBTAG00000000094	ENSBTAG00000013922	ENSBTAG00000050757	ENSBTAG00000001649	ENSBTAG00000039080	ENSBTAG00000017436	ENSBTAG00000017405
ENSBTAG00000007693	ENSBTAG00000031750	ENSBTAG00000011914	ENSBTAG00000012449	ENSBTAG00000044123	ENSBTAG00000018499	ENSBTAG00000018543	ENSBTAG00000017239	ENSBTAG00000015567	ENSBTAG00000046649	ENSBTAG00000016149	ENSBTAG00000017268	ENSBTAG00000017537	ENSBTAG00000001444	ENSBTAG00000046786	ENSBTAG00000021215	ENSBTAG00000003915	ENSBTAG00000009837	ENSBTAG00000015841	ENSBTAG00000013881	ENSBTAG00000006745	ENSBTAG00000002216	ENSBTAG00000001788	ENSBTAG00000036260	ENSBTAG00000000095	ENSBTAG00000000095	ENSBTAG00000000095	ENSBTAG00000016171	ENSBTAG00000030319	ENSBTAG00000000095	ENSBTAG00000009214	ENSBTAG00000000524	ENSBTAG00000007485	ENSBTAG00000011922	ENSBTAG00000018622	ENSBTAG00000000095	ENSBTAG00000036386	ENSBTAG00000021310	ENSBTAG00000021092	ENSBTAG00000043394	ENSBTAG00000003502	ENSBTAG00000045568	ENSBTAG00000022530	ENSBTAG00000000095	ENSBTAG00000051641	ENSBTAG00000020225	ENSBTAG00000000815	ENSBTAG00000015637	ENSBTAG00000052787	ENSBTAG00000051786
ENSBTAG00000039153	ENSBTAG00000006654	ENSBTAG00000009127	ENSBTAG00000013525	ENSBTAG00000007239	ENSBTAG00000005250	ENSBTAG00000016766	ENSBTAG00000001615	ENSBTAG00000017627	ENSBTAG00000017701	ENSBTAG00000017642	ENSBTAG00000048468	ENSBTAG00000010343	ENSBTAG00000051827	ENSBTAG00000017125	ENSBTAG00000011890	ENSBTAG00000021913	ENSBTAG00000040605	ENSBTAG00000049519	ENSBTAG00000012855	ENSBTAG00000047655	ENSBTAG00000021978	ENSBTAG00000012779	ENSBTAG00000018176	ENSBTAG00000000097	ENSBTAG00000000097	ENSBTAG00000000097	ENSBTAG00000005960	ENSBTAG00000015837	ENSBTAG00000000097	ENSBTAG00000010062	ENSBTAG00000003965	ENSBTAG00000039787	ENSBTAG00000054988	ENSBTAG00000003434	ENSBTAG00000000097	ENSBTAG00000030629	ENSBTAG00000019497	ENSBTAG00000052544	ENSBTAG00000014760	ENSBTAG00000014075	ENSBTAG00000008493	ENSBTAG00000004104	ENSBTAG00000000097	ENSBTAG00000013321	ENSBTAG00000053179	ENSBTAG00000013863	ENSBTAG00000014548	ENSBTAG00000047658	ENSBTAG00000000473
ENSBTAG00000049093	ENSBTAG00000006282	ENSBTAG00000014668	ENSBTAG00000008114	ENSBTAG00000008921	ENSBTAG00000011810	ENSBTAG00000021518	ENSBTAG00000019172	ENSBTAG00000014904	ENSBTAG00000016255	ENSBTAG00000046375	ENSBTAG00000020409	ENSBTAG00000012382	ENSBTAG00000042690	ENSBTAG00000047326	ENSBTAG00000052477	ENSBTAG00000050631	ENSBTAG00000032093	ENSBTAG00000025183	ENSBTAG00000027442	ENSBTAG00000023941	ENSBTAG00000011730	ENSBTAG00000004190	ENSBTAG00000025398	ENSBTAG00000000098	ENSBTAG00000000098	ENSBTAG00000000098	ENSBTAG00000015350	ENSBTAG00000012608	ENSBTAG00000000098	ENSBTAG00000047203	ENSBTAG00000000879	ENSBTAG00000010758	ENSBTAG00000031503	ENSBTAG00000004940	ENSBTAG00000000098	ENSBTAG00000005675	ENSBTAG00000015750	ENSBTAG00000000146	ENSBTAG00000004531	ENSBTAG00000024980	ENSBTAG00000012724	ENSBTAG00000012065	ENSBTAG00000000098	ENSBTAG00000038384	ENSBTAG00000011196	ENSBTAG00000001509	ENSBTAG00000017266	ENSBTAG00000037602	ENSBTAG00000038366
ENSBTAG00000016093	ENSBTAG00000007409	ENSBTAG00000001919	ENSBTAG00000014059	ENSBTAG00000021442	ENSBTAG00000017461	ENSBTAG00000023270	ENSBTAG00000025809	ENSBTAG00000013250	ENSBTAG00000040295	ENSBTAG00000048780	ENSBTAG00000005437	ENSBTAG00000053905	ENSBTAG00000008437	ENSBTAG00000020968	ENSBTAG00000051451	ENSBTAG00000049095	ENSBTAG00000025822	ENSBTAG00000007093	ENSBTAG00000003457	ENSBTAG00000038549	ENSBTAG00000001003	ENSBTAG00000006552	ENSBTAG00000004782	ENSBTAG00000000099	ENSBTAG00000000099	ENSBTAG00000000099	ENSBTAG00000006608	ENSBTAG00000013201	ENSBTAG00000000099	ENSBTAG00000019746	ENSBTAG00000025531	ENSBTAG00000013869	ENSBTAG00000054777	ENSBTAG00000015197	ENSBTAG00000000099	ENSBTAG00000025942	ENSBTAG00000020250	ENSBTAG00000017594	ENSBTAG00000008595	ENSBTAG00000021830	ENSBTAG00000006806	ENSBTAG00000000640	ENSBTAG00000000099	ENSBTAG00000050766	ENSBTAG00000025782	ENSBTAG00000012442	ENSBTAG00000012765	ENSBTAG00000031614	ENSBTAG00000018900
ENSBTAG00000047262	ENSBTAG00000008924	ENSBTAG00000008410	ENSBTAG00000021294	ENSBTAG00000014907	ENSBTAG00000014390	ENSBTAG00000033886	ENSBTAG00000052255	ENSBTAG00000049309	ENSBTAG00000007195	ENSBTAG00000032193	ENSBTAG00000030922	ENSBTAG00000015089	ENSBTAG00000000742	ENSBTAG00000018517	ENSBTAG00000047670	ENSBTAG00000015226	ENSBTAG00000023563	ENSBTAG00000008161	ENSBTAG00000003851	ENSBTAG00000005479	ENSBTAG00000018267	ENSBTAG00000007916	ENSBTAG00000005390	ENSBTAG00000000102	ENSBTAG00000000102	ENSBTAG00000000102	ENSBTAG00000001335	ENSBTAG00000004777	ENSBTAG00000000102	ENSBTAG00000019020	ENSBTAG00000020733	ENSBTAG00000054686	ENSBTAG00000017537	ENSBTAG00000017627	ENSBTAG00000000102	ENSBTAG00000045578	ENSBTAG00000052831	ENSBTAG00000019455	ENSBTAG00000055165	ENSBTAG00000001788	ENSBTAG00000005681	ENSBTAG00000051486	ENSBTAG00000000102	ENSBTAG00000008700	ENSBTAG00000018366	ENSBTAG00000018732	ENSBTAG00000013855	ENSBTAG00000038616	ENSBTAG00000017797
ENSBTAG00000024663	ENSBTAG00000011411	ENSBTAG00000017150	ENSBTAG00000008596	ENSBTAG00000018598	ENSBTAG00000054959	ENSBTAG00000000207	ENSBTAG00000007698	ENSBTAG00000032047	ENSBTAG00000025340	ENSBTAG00000008452	ENSBTAG00000017867	ENSBTAG00000030974	ENSBTAG00000049393	ENSBTAG00000053541	ENSBTAG00000011910	ENSBTAG00000014525	ENSBTAG00000040432	ENSBTAG00000015815	ENSBTAG00000004824	ENSBTAG00000046540	ENSBTAG00000012653	ENSBTAG00000048664	ENSBTAG00000000436	ENSBTAG00000000103	ENSBTAG00000000103	ENSBTAG00000000103	ENSBTAG00000002977	ENSBTAG00000034246	ENSBTAG00000000103	ENSBTAG00000053023	ENSBTAG00000014208	ENSBTAG00000038520	ENSBTAG00000054740	ENSBTAG00000052360	ENSBTAG00000000103	ENSBTAG00000050968	ENSBTAG00000023384	ENSBTAG00000009036	ENSBTAG00000031327	ENSBTAG00000053312	ENSBTAG00000018559	ENSBTAG00000008840	ENSBTAG00000000103	ENSBTAG00000039425	ENSBTAG00000001219	ENSBTAG00000003312	ENSBTAG00000020657	ENSBTAG00000011160	ENSBTAG00000053832
ENSBTAG00000020269	ENSBTAG00000001882	ENSBTAG00000021706	ENSBTAG00000009459	ENSBTAG00000051176	ENSBTAG00000003952	ENSBTAG00000013689	ENSBTAG00000016096	ENSBTAG00000009260	ENSBTAG00000020269	ENSBTAG00000021276	ENSBTAG00000053875	ENSBTAG00000016374	ENSBTAG00000016462	ENSBTAG00000005534	ENSBTAG00000017783	ENSBTAG00000000244	ENSBTAG00000009907	ENSBTAG00000001893	ENSBTAG00000016177	ENSBTAG00000017294	ENSBTAG00000014003	ENSBTAG00000049851	ENSBTAG00000003255	ENSBTAG00000000105	ENSBTAG00000000105	ENSBTAG00000000105	ENSBTAG00000020626	ENSBTAG00000046862	ENSBTAG00000000105	ENSBTAG00000026467	ENSBTAG00000008779	ENSBTAG00000003240	ENSBTAG00000002107	ENSBTAG00000006052	ENSBTAG00000000105	ENSBTAG00000039991	ENSBTAG00000012721	ENSBTAG00000048956	ENSBTAG00000040393	ENSBTAG00000011112	ENSBTAG00000004230	ENSBTAG00000001660	ENSBTAG00000000105	ENSBTAG00000048997	ENSBTAG00000019988	ENSBTAG00000016890	ENSBTAG00000013303	ENSBTAG00000009365	ENSBTAG00000012449
ENSBTAG00000019252	ENSBTAG00000019711	ENSBTAG00000012249	ENSBTAG00000006187	ENSBTAG00000045876	ENSBTAG00000013284	ENSBTAG00000022188	ENSBTAG00000015226	ENSBTAG00000051967	ENSBTAG00000032093	ENSBTAG00000048730	ENSBTAG00000002166	ENSBTAG00000008082	ENSBTAG00000017422	ENSBTAG00000001144	ENSBTAG00000046597	ENSBTAG00000019060	ENSBTAG00000030563	ENSBTAG00000014655	ENSBTAG00000037508	ENSBTAG00000004674	ENSBTAG00000018358	ENSBTAG00000024407	ENSBTAG00000008057	ENSBTAG00000000106	ENSBTAG00000000106	ENSBTAG00000000106	ENSBTAG00000009050	ENSBTAG00000013773	ENSBTAG00000000106	ENSBTAG00000049253	ENSBTAG00000017827	ENSBTAG00000015313	ENSBTAG00000022681	ENSBTAG00000037945	ENSBTAG00000000106	ENSBTAG00000009836	ENSBTAG00000034674	ENSBTAG00000045887	ENSBTAG00000011793	ENSBTAG00000000601	ENSBTAG00000040019	ENSBTAG00000053386	ENSBTAG00000000106	ENSBTAG00000013923	ENSBTAG00000055017	ENSBTAG00000001729	ENSBTAG00000020260	ENSBTAG00000052808	ENSBTAG00000015157
ENSBTAG00000039688	ENSBTAG00000011126	ENSBTAG00000020919	ENSBTAG00000054434	ENSBTAG00000009568	ENSBTAG00000046129	ENSBTAG00000051244	ENSBTAG00000012653	ENSBTAG00000009358	ENSBTAG00000054623	ENSBTAG00000022715	ENSBTAG00000014651	ENSBTAG00000038777	ENSBTAG00000007850	ENSBTAG00000021781	ENSBTAG00000038181	ENSBTAG00000037945	ENSBTAG00000009289	ENSBTAG00000050212	ENSBTAG00000042607	ENSBTAG00000049886	ENSBTAG00000020791	ENSBTAG00000015769	ENSBTAG00000021041	ENSBTAG00000000108	ENSBTAG00000000108	ENSBTAG00000000108	ENSBTAG00000047904	ENSBTAG00000004392	ENSBTAG00000000108	ENSBTAG00000012688	ENSBTAG00000048098	ENSBTAG00000037996	ENSBTAG00000007569	ENSBTAG00000018808	ENSBTAG00000000108	ENSBTAG00000054270	ENSBTAG00000048683	ENSBTAG00000010907	ENSBTAG00000048613	ENSBTAG00000005163	ENSBTAG00000044169	ENSBTAG00000048048	ENSBTAG00000000108	ENSBTAG00000014498	ENSBTAG00000011489	ENSBTAG00000011545	ENSBTAG00000014401	ENSBTAG00000040083	ENSBTAG00000005120
ENSBTAG00000006143	ENSBTAG00000016494	ENSBTAG00000019660	ENSBTAG00000002603	ENSBTAG00000009844	ENSBTAG00000021979	ENSBTAG00000034939	ENSBTAG00000008644	ENSBTAG00000020984	ENSBTAG00000021964	ENSBTAG00000013488	ENSBTAG00000007333	ENSBTAG00000009719	ENSBTAG00000021435	ENSBTAG00000020159	ENSBTAG00000003209	ENSBTAG00000001668	ENSBTAG00000000428	ENSBTAG00000045902	ENSBTAG00000012073	ENSBTAG00000019764	ENSBTAG00000014540	ENSBTAG00000009292	ENSBTAG00000053048	ENSBTAG00000000109	ENSBTAG00000000109	ENSBTAG00000000109	ENSBTAG00000003721	ENSBTAG00000017836	ENSBTAG00000000109	ENSBTAG00000004159	ENSBTAG00000004855	ENSBTAG00000052465	ENSBTAG00000016208	ENSBTAG00000001243	ENSBTAG00000000109	ENSBTAG00000013368	ENSBTAG00000004780	ENSBTAG00000035083	ENSBTAG00000053606	ENSBTAG00000012462	ENSBTAG00000010790	ENSBTAG00000000686	ENSBTAG00000000109	ENSBTAG00000039357	ENSBTAG00000006208	ENSBTAG00000024869	ENSBTAG00000018271	ENSBTAG00000031238	ENSBTAG00000020149
ENSBTAG00000043951	ENSBTAG00000020649	ENSBTAG00000040070	ENSBTAG00000010534	ENSBTAG00000003894	ENSBTAG00000005670	ENSBTAG00000001076	ENSBTAG00000049029	ENSBTAG00000051577	ENSBTAG00000014046	ENSBTAG00000012541	ENSBTAG00000000328	ENSBTAG00000002988	ENSBTAG00000054181	ENSBTAG00000001748	ENSBTAG00000019947	ENSBTAG00000026319	ENSBTAG00000018571	ENSBTAG00000053015	ENSBTAG00000021245	ENSBTAG00000022471	ENSBTAG00000021685	ENSBTAG00000008008	ENSBTAG00000019796	ENSBTAG00000000111	ENSBTAG00000000111	ENSBTAG00000000111	ENSBTAG00000008778	ENSBTAG00000005857	ENSBTAG00000000111	ENSBTAG00000000177	ENSBTAG00000052099	ENSBTAG00000019448	ENSBTAG00000043971	ENSBTAG00000005716	ENSBTAG00000000111	ENSBTAG00000024406	ENSBTAG00000033166	ENSBTAG00000007544	ENSBTAG00000011837	ENSBTAG00000014354	ENSBTAG00000008642	ENSBTAG00000039630	ENSBTAG00000000111	ENSBTAG00000005330	ENSBTAG00000004580	ENSBTAG00000007244	ENSBTAG00000009470	ENSBTAG00000023731	ENSBTAG00000008436
ENSBTAG00000026886	ENSBTAG00000017659	ENSBTAG00000013869	ENSBTAG00000010815	ENSBTAG00000004275	ENSBTAG00000004777	ENSBTAG00000001631	ENSBTAG00000009282	ENSBTAG00000001497	ENSBTAG00000039355	ENSBTAG00000053066	ENSBTAG00000002963	ENSBTAG00000011864	ENSBTAG00000021919	ENSBTAG00000014729	ENSBTAG00000005614	ENSBTAG00000022449	ENSBTAG00000011136	ENSBTAG00000010837	ENSBTAG00000004343	ENSBTAG00000016385	ENSBTAG00000034493	ENSBTAG00000000541	ENSBTAG00000001002	ENSBTAG00000000113	ENSBTAG00000000113	ENSBTAG00000000113	ENSBTAG00000005990	ENSBTAG00000000317	ENSBTAG00000000113	ENSBTAG00000047520	ENSBTAG00000039614	ENSBTAG00000026278	ENSBTAG00000037400	ENSBTAG00000018482	ENSBTAG00000000113	ENSBTAG00000054561	ENSBTAG00000023169	ENSBTAG00000008395	ENSBTAG00000048843	ENSBTAG00000022583	ENSBTAG00000039037	ENSBTAG00000044125	ENSBTAG00000000113	ENSBTAG00000037773	ENSBTAG00000006360	ENSBTAG00000002394	ENSBTAG00000020647	ENSBTAG00000016438	ENSBTAG00000001775
ENSBTAG00000017478	ENSBTAG00000003707	ENSBTAG00000020810	ENSBTAG00000007589	ENSBTAG00000018941	ENSBTAG00000009014	ENSBTAG00000009943	ENSBTAG00000001099	ENSBTAG00000032548	ENSBTAG00000051896	ENSBTAG00000037509	ENSBTAG00000005996	ENSBTAG00000022799	ENSBTAG00000005990	ENSBTAG00000000246	ENSBTAG00000009123	ENSBTAG00000052143	ENSBTAG00000004129	ENSBTAG00000030876	ENSBTAG00000013843	ENSBTAG00000020556	ENSBTAG00000051376	ENSBTAG00000010785	ENSBTAG00000010447	ENSBTAG00000000115	ENSBTAG00000000115	ENSBTAG00000000115	ENSBTAG00000011412	ENSBTAG00000023784	ENSBTAG00000000115	ENSBTAG00000033464	ENSBTAG00000053305	ENSBTAG00000011954	ENSBTAG00000049392	ENSBTAG00000009803	ENSBTAG00000000115	ENSBTAG00000049508	ENSBTAG00000004555	ENSBTAG00000050824	ENSBTAG00000012279	ENSBTAG00000018425	ENSBTAG00000012774	ENSBTAG00000003892	ENSBTAG00000000115	ENSBTAG00000012900	ENSBTAG00000013167	ENSBTAG00000009125	ENSBTAG00000011072	ENSBTAG00000012554	ENSBTAG00000006021
ENSBTAG00000000808	ENSBTAG00000009353	ENSBTAG00000000995	ENSBTAG00000009059	ENSBTAG00000008113	ENSBTAG00000006214	ENSBTAG00000012058	ENSBTAG00000013867	ENSBTAG00000034435	ENSBTAG00000053595	ENSBTAG00000016415	ENSBTAG00000053827	ENSBTAG00000039684	ENSBTAG00000052988	ENSBTAG00000021242	ENSBTAG00000008129	ENSBTAG00000012053	ENSBTAG00000015288	ENSBTAG00000015358	ENSBTAG00000020996	ENSBTAG00000011738	ENSBTAG00000008652	ENSBTAG00000049397	ENSBTAG00000003012	ENSBTAG00000000120	ENSBTAG00000000120	ENSBTAG00000000120	ENSBTAG00000010179	ENSBTAG00000010128	ENSBTAG00000000120	ENSBTAG00000050267	ENSBTAG00000015313	ENSBTAG00000008553	ENSBTAG00000015017	ENSBTAG00000003794	ENSBTAG00000000120	ENSBTAG00000046649	ENSBTAG00000008568	ENSBTAG00000011217	ENSBTAG00000038238	ENSBTAG00000037775	ENSBTAG00000001092	ENSBTAG00000004374	ENSBTAG00000000120	ENSBTAG00000007485	ENSBTAG00000038048	ENSBTAG00000007187	ENSBTAG00000017455	ENSBTAG00000018262	ENSBTAG00000013451
ENSBTAG00000047000	ENSBTAG00000047287	ENSBTAG00000030384	ENSBTAG00000000700	ENSBTAG00000001961	ENSBTAG00000054745	ENSBTAG00000000418	ENSBTAG00000034385	ENSBTAG00000050024	ENSBTAG00000022083	ENSBTAG00000025748	ENSBTAG00000035005	ENSBTAG00000016779	ENSBTAG00000013004	ENSBTAG00000012752	ENSBTAG00000025233	ENSBTAG00000006574	ENSBTAG00000021795	ENSBTAG00000018403	ENSBTAG00000021019	ENSBTAG00000012071	ENSBTAG00000008868	ENSBTAG00000033197	ENSBTAG00000043994	ENSBTAG00000000123	ENSBTAG00000000123	ENSBTAG00000000123	ENSBTAG00000007421	ENSBTAG00000030255	ENSBTAG00000000123	ENSBTAG00000006760	ENSBTAG00000012736	ENSBTAG00000021082	ENSBTAG00000054343	ENSBTAG00000001242	ENSBTAG00000000123	ENSBTAG00000017922	ENSBTAG00000007540	ENSBTAG00000011268	ENSBTAG00000015806	ENSBTAG00000021442	ENSBTAG00000013535	ENSBTAG00000003408	ENSBTAG00000000123	ENSBTAG00000015915	ENSBTAG00000019711	ENSBTAG00000011495	ENSBTAG00000000713	ENSBTAG00000051380	ENSBTAG00000020285
ENSBTAG00000023429	ENSBTAG00000014944	ENSBTAG00000019920	ENSBTAG00000000874	ENSBTAG00000021576	ENSBTAG00000012046	ENSBTAG00000013562	ENSBTAG00000001120	ENSBTAG00000016886	ENSBTAG00000011359	ENSBTAG00000016385	ENSBTAG00000019513	ENSBTAG00000013468	ENSBTAG00000013346	ENSBTAG00000014540	ENSBTAG00000016096	ENSBTAG00000019596	ENSBTAG00000046268	ENSBTAG00000051666	ENSBTAG00000004051	ENSBTAG00000007273	ENSBTAG00000005373	ENSBTAG00000052007	ENSBTAG00000011982	ENSBTAG00000000124	ENSBTAG00000000124	ENSBTAG00000000124	ENSBTAG00000039684	ENSBTAG00000020858	ENSBTAG00000000124	ENSBTAG00000006947	ENSBTAG00000014226	ENSBTAG00000048246	ENSBTAG00000002796	ENSBTAG00000001862	ENSBTAG00000000124	ENSBTAG00000011431	ENSBTAG00000005072	ENSBTAG00000008916	ENSBTAG00000019581	ENSBTAG00000004607	ENSBTAG00000011847	ENSBTAG00000050088	ENSBTAG00000000124	ENSBTAG00000022571	ENSBTAG00000011921	ENSBTAG00000044062	ENSBTAG00000005210	ENSBTAG00000001696	ENSBTAG00000048597
ENSBTAG00000009289	ENSBTAG00000046544	ENSBTAG00000021276	ENSBTAG00000014614	ENSBTAG00000010578	ENSBTAG00000009998	ENSBTAG00000039046	ENSBTAG00000006841	ENSBTAG00000003502	ENSBTAG00000016149	ENSBTAG00000023563	ENSBTAG00000052240	ENSBTAG00000019453	ENSBTAG00000054250	ENSBTAG00000050114	ENSBTAG00000019779	ENSBTAG00000003470	ENSBTAG00000008452	ENSBTAG00000021518	ENSBTAG00000018331	ENSBTAG00000022564	ENSBTAG00000020954	ENSBTAG00000018869	ENSBTAG00000015710	ENSBTAG00000000125	ENSBTAG00000000125	ENSBTAG00000000125	ENSBTAG00000014432	ENSBTAG00000000970	ENSBTAG00000000125	ENSBTAG00000011910	ENSBTAG00000014140	ENSBTAG00000000253	ENSBTAG00000026139	ENSBTAG00000009800	ENSBTAG00000000125	ENSBTAG00000002451	ENSBTAG00000003955	ENSBTAG00000019906	ENSBTAG00000045504	ENSBTAG00000020636	ENSBTAG00000015301	ENSBTAG00000033747	ENSBTAG00000000125	ENSBTAG00000023198	ENSBTAG00000008507	ENSBTAG00000001814	ENSBTAG00000000046	ENSBTAG00000045715	ENSBTAG00000010717
ENSBTAG00000005675	ENSBTAG00000008815	ENSBTAG00000005038	ENSBTAG00000017834	ENSBTAG00000007331	ENSBTAG00000014835	ENSBTAG00000053595	ENSBTAG00000051612	ENSBTAG00000015217	ENSBTAG00000017642	ENSBTAG00000016042	ENSBTAG00000030186	ENSBTAG00000025964	ENSBTAG00000001179	ENSBTAG00000002194	ENSBTAG00000002673	ENSBTAG00000000951	ENSBTAG00000007618	ENSBTAG00000011995	ENSBTAG00000015337	ENSBTAG00000018872	ENSBTAG00000014956	ENSBTAG00000000745	ENSBTAG00000006466	ENSBTAG00000000128	ENSBTAG00000000128	ENSBTAG00000000128	ENSBTAG00000009569	ENSBTAG00000020817	ENSBTAG00000000128	ENSBTAG00000044021	ENSBTAG00000031679	ENSBTAG00000021678	ENSBTAG00000010085	ENSBTAG00000005461	ENSBTAG00000000128	ENSBTAG00000045643	ENSBTAG00000001392	ENSBTAG00000002669	ENSBTAG00000054815	ENSBTAG00000015578	ENSBTAG00000020938	ENSBTAG00000002179	ENSBTAG00000000128	ENSBTAG00000018570	ENSBTAG00000007103	ENSBTAG00000039684	ENSBTAG00000005344	ENSBTAG00000001079	ENSBTAG00000003313
ENSBTAG00000016501	ENSBTAG00000004894	ENSBTAG00000015602	ENSBTAG00000005362	ENSBTAG00000021467	ENSBTAG00000032114	ENSBTAG00000007718	ENSBTAG00000054931	ENSBTAG00000019008	ENSBTAG00000012537	ENSBTAG00000010382	ENSBTAG00000048416	ENSBTAG00000015398	ENSBTAG00000011495	ENSBTAG00000005974	ENSBTAG00000002186	ENSBTAG00000011587	ENSBTAG00000014441	ENSBTAG00000008384	ENSBTAG00000019903	ENSBTAG00000002706	ENSBTAG00000011547	ENSBTAG00000001066	ENSBTAG00000039588	ENSBTAG00000000130	ENSBTAG00000000130	ENSBTAG00000000130	ENSBTAG00000018497	ENSBTAG00000020203	ENSBTAG00000000130	ENSBTAG00000018133	ENSBTAG00000037434	ENSBTAG00000039046	ENSBTAG00000055120	ENSBTAG00000033526	ENSBTAG00000000130	ENSBTAG00000033886	ENSBTAG00000046979	ENSBTAG00000006920	ENSBTAG00000004629	ENSBTAG00000020676	ENSBTAG00000019267	ENSBTAG00000050062	ENSBTAG00000000130	ENSBTAG00000007360	ENSBTAG00000001338	ENSBTAG00000005909	ENSBTAG00000049656	ENSBTAG00000009478	ENSBTAG00000004368
ENSBTAG00000016973	ENSBTAG00000011238	ENSBTAG00000008661	ENSBTAG00000009507	ENSBTAG00000001081	ENSBTAG00000013662	ENSBTAG00000003039	ENSBTAG00000012489	ENSBTAG00000009124	ENSBTAG00000020119	ENSBTAG00000047914	ENSBTAG00000019445	ENSBTAG00000009568	ENSBTAG00000004115	ENSBTAG00000024723	ENSBTAG00000005657	ENSBTAG00000010507	ENSBTAG00000016312	ENSBTAG00000014315	ENSBTAG00000005990	ENSBTAG00000011569	ENSBTAG00000018513	ENSBTAG00000038652	ENSBTAG00000011481	ENSBTAG00000000131	ENSBTAG00000000131	ENSBTAG00000000131	ENSBTAG00000032021	ENSBTAG00000031851	ENSBTAG00000000131	ENSBTAG00000011273	ENSBTAG00000015510	ENSBTAG00000030671	ENSBTAG00000004630	ENSBTAG00000017845	ENSBTAG00000000131	ENSBTAG00000004710	ENSBTAG00000010345	ENSBTAG00000010932	ENSBTAG00000006530	ENSBTAG00000018843	ENSBTAG00000012640	ENSBTAG00000018382	ENSBTAG00000000131	ENSBTAG00000015510	ENSBTAG00000032289	ENSBTAG00000004115	ENSBTAG00000046017	ENSBTAG00000020563	ENSBTAG00000006817
ENSBTAG00000002942	ENSBTAG00000023611	ENSBTAG00000004518	ENSBTAG00000053595	ENSBTAG00000019517	ENSBTAG00000032996	ENSBTAG00000052465	ENSBTAG00000012125	ENSBTAG00000021626	ENSBTAG00000051367	ENSBTAG00000047700	ENSBTAG00000016891	ENSBTAG00000000684	ENSBTAG00000010368	ENSBTAG00000009155	ENSBTAG00000014353	ENSBTAG00000026242	ENSBTAG00000004086	ENSBTAG00000015261	ENSBTAG00000004262	ENSBTAG00000003786	ENSBTAG00000021823	ENSBTAG00000011204	ENSBTAG00000048842	ENSBTAG00000000132	ENSBTAG00000000132	ENSBTAG00000000132	ENSBTAG00000015457	ENSBTAG00000018004	ENSBTAG00000000132	ENSBTAG00000012636	ENSBTAG00000010734	ENSBTAG00000018236	ENSBTAG00000024633	ENSBTAG00000016320	ENSBTAG00000000132	ENSBTAG00000051476	ENSBTAG00000010096	ENSBTAG00000016904	ENSBTAG00000030281	ENSBTAG00000000031	ENSBTAG00000032148	ENSBTAG00000046076	ENSBTAG00000000132	ENSBTAG00000020097	ENSBTAG00000033316	ENSBTAG00000009315	ENSBTAG00000018181	ENSBTAG00000030993	ENSBTAG00000014790
ENSBTAG00000021082	ENSBTAG00000003807	ENSBTAG00000047495	ENSBTAG00000010661	ENSBTAG00000044111	ENSBTAG00000010447	ENSBTAG00000014806	ENSBTAG00000015208	ENSBTAG00000029922	ENSBTAG00000034945	ENSBTAG00000010177	ENSBTAG00000019849	ENSBTAG00000044868	ENSBTAG00000012558	ENSBTAG00000012421	ENSBTAG00000010897	ENSBTAG00000012393	ENSBTAG00000012584	ENSBTAG00000002895	ENSBTAG00000004347	ENSBTAG00000039337	ENSBTAG00000004770	ENSBTAG00000019349	ENSBTAG00000012829	ENSBTAG00000000133	ENSBTAG00000000133	ENSBTAG00000000133	ENSBTAG00000006937	ENSBTAG00000053999	ENSBTAG00000000133	ENSBTAG00000004040	ENSBTAG00000011358	ENSBTAG00000033747	ENSBTAG00000016918	ENSBTAG00000013534	ENSBTAG00000000133	ENSBTAG00000004314	ENSBTAG00000031295	ENSBTAG00000009855	ENSBTAG00000032148	ENSBTAG00000001511	ENSBTAG00000049167	ENSBTAG00000050586	ENSBTAG00000000133	ENSBTAG00000005432	ENSBTAG00000020281	ENSBTAG00000019903	ENSBTAG00000010843	ENSBTAG00000050005	ENSBTAG00000006453
ENSBTAG00000003959	ENSBTAG00000008004	ENSBTAG00000008721	ENSBTAG00000013760	ENSBTAG00000002080	ENSBTAG00000021639	ENSBTAG00000009037	ENSBTAG00000043575	ENSBTAG00000007644	ENSBTAG00000016982	ENSBTAG00000019533	ENSBTAG00000013281	ENSBTAG00000013222	ENSBTAG00000029769	ENSBTAG00000035844	ENSBTAG00000012798	ENSBTAG00000054592	ENSBTAG00000054911	ENSBTAG00000003961	ENSBTAG00000047420	ENSBTAG00000046155	ENSBTAG00000050504	ENSBTAG00000007593	ENSBTAG00000017313	ENSBTAG00000000134	ENSBTAG00000000134	ENSBTAG00000000134	ENSBTAG00000011619	ENSBTAG00000021013	ENSBTAG00000000134	ENSBTAG00000001221	ENSBTAG00000027213	ENSBTAG00000011832	ENSBTAG00000011327	ENSBTAG00000000033	ENSBTAG00000000134	ENSBTAG00000002978	ENSBTAG00000016910	ENSBTAG00000002566	ENSBTAG00000046129	ENSBTAG00000013391	ENSBTAG00000001745	ENSBTAG00000046775	ENSBTAG00000000134	ENSBTAG00000050137	ENSBTAG00000012450	ENSBTAG00000020520	ENSBTAG00000007508	ENSBTAG00000007372	ENSBTAG00000001562
ENSBTAG00000009449	ENSBTAG00000002846	ENSBTAG00000025752	ENSBTAG00000011037	ENSBTAG00000006811	ENSBTAG00000001094	ENSBTAG00000021183	ENSBTAG00000012944	ENSBTAG00000046440	ENSBTAG00000003234	ENSBTAG00000011027	ENSBTAG00000050637	ENSBTAG00000006262	ENSBTAG00000019866	ENSBTAG00000014547	ENSBTAG00000000317	ENSBTAG00000008690	ENSBTAG00000015952	ENSBTAG00000047944	ENSBTAG00000038652	ENSBTAG00000055238	ENSBTAG00000015258	ENSBTAG00000051384	ENSBTAG00000004273	ENSBTAG00000000137	ENSBTAG00000000137	ENSBTAG00000000137	ENSBTAG00000019866	ENSBTAG00000030024	ENSBTAG00000000137	ENSBTAG00000005675	ENSBTAG00000042669	ENSBTAG00000054238	ENSBTAG00000008585	ENSBTAG00000013124	ENSBTAG00000000137	ENSBTAG00000020332	ENSBTAG00000012347	ENSBTAG00000012351	ENSBTAG00000037415	ENSBTAG00000050519	ENSBTAG00000037415	ENSBTAG00000019264	ENSBTAG00000000137	ENSBTAG00000018189	ENSBTAG00000055257	ENSBTAG00000013023	ENSBTAG00000009997	ENSBTAG00000012892	ENSBTAG00000053197
ENSBTAG00000048098	ENSBTAG00000049783	ENSBTAG00000021798	ENSBTAG00000014161	ENSBTAG00000007933	ENSBTAG00000017165	ENSBTAG00000002163	ENSBTAG00000015789	ENSBTAG00000016497	ENSBTAG00000020789	ENSBTAG00000053508	ENSBTAG00000003658	ENSBTAG00000019048	ENSBTAG00000030190	ENSBTAG00000016555	ENSBTAG00000048077	ENSBTAG00000025762	ENSBTAG00000010798	ENSBTAG00000012109	ENSBTAG00000051798	ENSBTAG00000007975	ENSBTAG00000013208	ENSBTAG00000051075	ENSBTAG00000025401	ENSBTAG00000000138	ENSBTAG00000000138	ENSBTAG00000000138	ENSBTAG00000053188	ENSBTAG00000054931	ENSBTAG00000000138	ENSBTAG00000013183	ENSBTAG00000017425	ENSBTAG00000004838	ENSBTAG00000014471	ENSBTAG00000014083	ENSBTAG00000000138	ENSBTAG00000055014	ENSBTAG00000002555	ENSBTAG00000021499	ENSBTAG00000014518	ENSBTAG00000014596	ENSBTAG00000003407	ENSBTAG00000001844	ENSBTAG00000000138	ENSBTAG00000009223	ENSBTAG00000000277	ENSBTAG00000018108	ENSBTAG00000011616	ENSBTAG00000010239	ENSBTAG00000029993
ENSBTAG00000000784	ENSBTAG00000019371	ENSBTAG00000005573	ENSBTAG00000012111	ENSBTAG00000044194	ENSBTAG00000004468	ENSBTAG00000046375	ENSBTAG00000017627	ENSBTAG00000051072	ENSBTAG00000016588	ENSBTAG00000053980	ENSBTAG00000047992	ENSBTAG00000049368	ENSBTAG00000006086	ENSBTAG00000016754	ENSBTAG00000012608	ENSBTAG00000004578	ENSBTAG00000021276	ENSBTAG00000016249	ENSBTAG00000011619	ENSBTAG00000001247	ENSBTAG00000054394	ENSBTAG00000007153	ENSBTAG00000016698	ENSBTAG00000000139	ENSBTAG00000000139	ENSBTAG00000000139	ENSBTAG00000048173	ENSBTAG00000052105	ENSBTAG00000000139	ENSBTAG00000012850	ENSBTAG00000045711	ENSBTAG00000006821	ENSBTAG00000039513	ENSBTAG00000006212	ENSBTAG00000000139	ENSBTAG00000015261	ENSBTAG00000038548	ENSBTAG00000046220	ENSBTAG00000000744	ENSBTAG00000025752	ENSBTAG00000008935	ENSBTAG00000011913	ENSBTAG00000000139	ENSBTAG00000007592	ENSBTAG00000008603	ENSBTAG00000013527	ENSBTAG00000004118	ENSBTAG00000004637	ENSBTAG00000014953
ENSBTAG00000012678	ENSBTAG00000001562	ENSBTAG00000004193	ENSBTAG00000006835	ENSBTAG00000013071	ENSBTAG00000009816	ENSBTAG00000019679	ENSBTAG00000012205	ENSBTAG00000018284	ENSBTAG00000051070	ENSBTAG00000054086	ENSBTAG00000053919	ENSBTAG00000021467	ENSBTAG00000047420	ENSBTAG00000006084	ENSBTAG00000039075	ENSBTAG00000006384	ENSBTAG00000015047	ENSBTAG00000053277	ENSBTAG00000048699	ENSBTAG00000009215	ENSBTAG00000017183	ENSBTAG00000003871	ENSBTAG00000038154	ENSBTAG00000000140	ENSBTAG00000000140	ENSBTAG00000000140	ENSBTAG00000001165	ENSBTAG00000025762	ENSBTAG00000000140	ENSBTAG00000014574	ENSBTAG00000002070	ENSBTAG00000005668	ENSBTAG00000000210	ENSBTAG00000011307	ENSBTAG00000000140	ENSBTAG00000009991	ENSBTAG00000052698	ENSBTAG00000017161	ENSBTAG00000019116	ENSBTAG00000047191	ENSBTAG00000025320	ENSBTAG00000010037	ENSBTAG00000000140	ENSBTAG00000010349	ENSBTAG00000051611	ENSBTAG00000003777	ENSBTAG00000015195	ENSBTAG00000009867	ENSBTAG00000017718
ENSBTAG00000011668	ENSBTAG00000004161	ENSBTAG00000043974	ENSBTAG00000004757	ENSBTAG00000054337	ENSBTAG00000054891	ENSBTAG00000055205	ENSBTAG00000052078	ENSBTAG00000015066	ENSBTAG00000002951	ENSBTAG00000054751	ENSBTAG00000004212	ENSBTAG00000014252	ENSBTAG00000002469	ENSBTAG00000019948	ENSBTAG00000012908	ENSBTAG00000037729	ENSBTAG00000007502	ENSBTAG00000031711	ENSBTAG00000000706	ENSBTAG00000019440	ENSBTAG00000050158	ENSBTAG00000053581	ENSBTAG00000025632	ENSBTAG00000000141	ENSBTAG00000000141	ENSBTAG00000000141	ENSBTAG00000019368	ENSBTAG00000014375	ENSBTAG00000000141	ENSBTAG00000019550	ENSBTAG00000015345	ENSBTAG00000002688	ENSBTAG00000013824	ENSBTAG00000053192	ENSBTAG00000000141	ENSBTAG00000020607	ENSBTAG00000001936	ENSBTAG00000004124	ENSBTAG00000042837	ENSBTAG00000006026	ENSBTAG00000027064	ENSBTAG00000006898	ENSBTAG00000000141	ENSBTAG00000002065	ENSBTAG00000007388	ENSBTAG00000021035	ENSBTAG00000002348	ENSBTAG00000046593	ENSBTAG00000006529
ENSBTAG00000030814	ENSBTAG00000010497	ENSBTAG00000005694	ENSBTAG00000021282	ENSBTAG00000005604	ENSBTAG00000000576	ENSBTAG00000045643	ENSBTAG00000003946	ENSBTAG00000050764	ENSBTAG00000019798	ENSBTAG00000015908	ENSBTAG00000007298	ENSBTAG00000015844	ENSBTAG00000011810	ENSBTAG00000005085	ENSBTAG00000039091	ENSBTAG00000014645	ENSBTAG00000012249	ENSBTAG00000053580	ENSBTAG00000017655	ENSBTAG00000023939	ENSBTAG00000032531	ENSBTAG00000039129	ENSBTAG00000053153	ENSBTAG00000000144	ENSBTAG00000000144	ENSBTAG00000000144	ENSBTAG00000008303	ENSBTAG00000011706	ENSBTAG00000000144	ENSBTAG00000013336	ENSBTAG00000014981	ENSBTAG00000008158	ENSBTAG00000022255	ENSBTAG00000016097	ENSBTAG00000000144	ENSBTAG00000014262	ENSBTAG00000037917	ENSBTAG00000004184	ENSBTAG00000001092	ENSBTAG00000012247	ENSBTAG00000000699	ENSBTAG00000054072	ENSBTAG00000000144	ENSBTAG00000040177	ENSBTAG00000019227	ENSBTAG00000006789	ENSBTAG00000007120	ENSBTAG00000012606	ENSBTAG00000021180
ENSBTAG00000001845	ENSBTAG00000004196	ENSBTAG00000005140	ENSBTAG00000004432	ENSBTAG00000049300	ENSBTAG00000042354	ENSBTAG00000031473	ENSBTAG00000025226	ENSBTAG00000014538	ENSBTAG00000004379	ENSBTAG00000026323	ENSBTAG00000015045	ENSBTAG00000004896	ENSBTAG00000020489	ENSBTAG00000005595	ENSBTAG00000013910	ENSBTAG00000049137	ENSBTAG00000021512	ENSBTAG00000048856	ENSBTAG00000033140	ENSBTAG00000014220	ENSBTAG00000011734	ENSBTAG00000011196	ENSBTAG00000013536	ENSBTAG00000000146	ENSBTAG00000000146	ENSBTAG00000000146	ENSBTAG00000007244	ENSBTAG00000017627	ENSBTAG00000000146	ENSBTAG00000012918	ENSBTAG00000047972	ENSBTAG00000030322	ENSBTAG00000007814	ENSBTAG00000053510	ENSBTAG00000000146	ENSBTAG00000006139	ENSBTAG00000011569	ENSBTAG00000046744	ENSBTAG00000017655	ENSBTAG00000021302	ENSBTAG00000014534	ENSBTAG00000012545	ENSBTAG00000000146	ENSBTAG00000016338	ENSBTAG00000008556	ENSBTAG00000014058	ENSBTAG00000005773	ENSBTAG00000045535	ENSBTAG00000049487
ENSBTAG00000010265	ENSBTAG00000002136	ENSBTAG00000020382	ENSBTAG00000010120	ENSBTAG00000021342	ENSBTAG00000040103	ENSBTAG00000009289	ENSBTAG00000051540	ENSBTAG00000015834	ENSBTAG00000000730	ENSBTAG00000018543	ENSBTAG00000020082	ENSBTAG00000027722	ENSBTAG00000017122	ENSBTAG00000016170	ENSBTAG00000018502	ENSBTAG00000025313	ENSBTAG00000047416	ENSBTAG00000013429	ENSBTAG00000008353	ENSBTAG00000012540	ENSBTAG00000019177	ENSBTAG00000003183	ENSBTAG00000012684	ENSBTAG00000000147	ENSBTAG00000000147	ENSBTAG00000000147	ENSBTAG00000004356	ENSBTAG00000009774	ENSBTAG00000000147	ENSBTAG00000002779	ENSBTAG00000011140	ENSBTAG00000038384	ENSBTAG00000024643	ENSBTAG00000014775	ENSBTAG00000000147	ENSBTAG00000025340	ENSBTAG00000012742	ENSBTAG00000011885	ENSBTAG00000044624	ENSBTAG00000010175	ENSBTAG00000031376	ENSBTAG00000021158	ENSBTAG00000000147	ENSBTAG00000012646	ENSBTAG00000047879	ENSBTAG00000011292	ENSBTAG00000019290	ENSBTAG00000007833	ENSBTAG00000012526
ENSBTAG00000008145	ENSBTAG00000046555	ENSBTAG00000010455	ENSBTAG00000011458	ENSBTAG00000018517	ENSBTAG00000000031	ENSBTAG00000012234	ENSBTAG00000025200	ENSBTAG00000021013	ENSBTAG00000051314	ENSBTAG00000049120	ENSBTAG00000019179	ENSBTAG00000013861	ENSBTAG00000013824	ENSBTAG00000015204	ENSBTAG00000010860	ENSBTAG00000054755	ENSBTAG00000004905	ENSBTAG00000011713	ENSBTAG00000002170	ENSBTAG00000016662	ENSBTAG00000016033	ENSBTAG00000050726	ENSBTAG00000010161	ENSBTAG00000000149	ENSBTAG00000000149	ENSBTAG00000000149	ENSBTAG00000038652	ENSBTAG00000052407	ENSBTAG00000000149	ENSBTAG00000046193	ENSBTAG00000052764	ENSBTAG00000015907	ENSBTAG00000000925	ENSBTAG00000002564	ENSBTAG00000000149	ENSBTAG00000050790	ENSBTAG00000001325	ENSBTAG00000015290	ENSBTAG00000009689	ENSBTAG00000014992	ENSBTAG00000039851	ENSBTAG00000008053	ENSBTAG00000000149	ENSBTAG00000040460	ENSBTAG00000021141	ENSBTAG00000020726	ENSBTAG00000005501	ENSBTAG00000015715	ENSBTAG00000051219
ENSBTAG00000001926	ENSBTAG00000008057	ENSBTAG00000013958	ENSBTAG00000010719	ENSBTAG00000022004	ENSBTAG00000005002	ENSBTAG00000012456	ENSBTAG00000033173	ENSBTAG00000011959	ENSBTAG00000051812	ENSBTAG00000007411	ENSBTAG00000020051	ENSBTAG00000013686	ENSBTAG00000047138	ENSBTAG00000050722	ENSBTAG00000049183	ENSBTAG00000006231	ENSBTAG00000016592	ENSBTAG00000017824	ENSBTAG00000019754	ENSBTAG00000025535	ENSBTAG00000002853	ENSBTAG00000017287	ENSBTAG00000002947	ENSBTAG00000000152	ENSBTAG00000000152	ENSBTAG00000000152	ENSBTAG00000015398	ENSBTAG00000007644	ENSBTAG00000000152	ENSBTAG00000009443	ENSBTAG00000015107	ENSBTAG00000046012	ENSBTAG00000021971	ENSBTAG00000015369	ENSBTAG00000000152	ENSBTAG00000008553	ENSBTAG00000014439	ENSBTAG00000054429	ENSBTAG00000004920	ENSBTAG00000014661	ENSBTAG00000024608	ENSBTAG00000016747	ENSBTAG00000000152	ENSBTAG00000050955	ENSBTAG00000050510	ENSBTAG00000030518	ENSBTAG00000006643	ENSBTAG00000005363	ENSBTAG00000026067
ENSBTAG00000032456	ENSBTAG00000006490	ENSBTAG00000031435	ENSBTAG00000021811	ENSBTAG00000046922	ENSBTAG00000030521	ENSBTAG00000017280	ENSBTAG00000017222	ENSBTAG00000054924	ENSBTAG00000012058	ENSBTAG00000050062	ENSBTAG00000010239	ENSBTAG00000010634	ENSBTAG00000022155	ENSBTAG00000027629	ENSBTAG00000043508	ENSBTAG00000016911	ENSBTAG00000048957	ENSBTAG00000039803	ENSBTAG00000021899	ENSBTAG00000009174	ENSBTAG00000009663	ENSBTAG00000003585	ENSBTAG00000002041	ENSBTAG00000000153	ENSBTAG00000000153	ENSBTAG00000000153	ENSBTAG00000015105	ENSBTAG00000005186	ENSBTAG00000000153	ENSBTAG00000047815	ENSBTAG00000004422	ENSBTAG00000008793	ENSBTAG00000033319	ENSBTAG00000008240	ENSBTAG00000000153	ENSBTAG00000003892	ENSBTAG00000003027	ENSBTAG00000051726	ENSBTAG00000016210	ENSBTAG00000021457	ENSBTAG00000005285	ENSBTAG00000021226	ENSBTAG00000000153	ENSBTAG00000013148	ENSBTAG00000024928	ENSBTAG00000013065	ENSBTAG00000018691	ENSBTAG00000005667	ENSBTAG00000049108
ENSBTAG00000000182	ENSBTAG00000008631	ENSBTAG00000012083	ENSBTAG00000030190	ENSBTAG00000052862	ENSBTAG00000009393	ENSBTAG00000014447	ENSBTAG00000017146	ENSBTAG00000004462	ENSBTAG00000004558	ENSBTAG00000002478	ENSBTAG00000046718	ENSBTAG00000013706	ENSBTAG00000008635	ENSBTAG00000001396	ENSBTAG00000013422	ENSBTAG00000018373	ENSBTAG00000015264	ENSBTAG00000033015	ENSBTAG00000031188	ENSBTAG00000014177	ENSBTAG00000052709	ENSBTAG00000031814	ENSBTAG00000013702	ENSBTAG00000000154	ENSBTAG00000000154	ENSBTAG00000000154	ENSBTAG00000017266	ENSBTAG00000007417	ENSBTAG00000000154	ENSBTAG00000016554	ENSBTAG00000021832	ENSBTAG00000004705	ENSBTAG00000012206	ENSBTAG00000031052	ENSBTAG00000000154	ENSBTAG00000000910	ENSBTAG00000004629	ENSBTAG00000005765	ENSBTAG00000047434	ENSBTAG00000003548	ENSBTAG00000031598	ENSBTAG00000034442	ENSBTAG00000000154	ENSBTAG00000011634	ENSBTAG00000021901	ENSBTAG00000003061	ENSBTAG00000012687	ENSBTAG00000013141	ENSBTAG00000048775
ENSBTAG00000050614	ENSBTAG00000012526	ENSBTAG00000019470	ENSBTAG00000001332	ENSBTAG00000011190	ENSBTAG00000008114	ENSBTAG00000012211	ENSBTAG00000009945	ENSBTAG00000052882	ENSBTAG00000053497	ENSBTAG00000010837	ENSBTAG00000046799	ENSBTAG00000050509	ENSBTAG00000054978	ENSBTAG00000011787	ENSBTAG00000012867	ENSBTAG00000050200	ENSBTAG00000010390	ENSBTAG00000018543	ENSBTAG00000034995	ENSBTAG00000040034	ENSBTAG00000023039	ENSBTAG00000007101	ENSBTAG00000027246	ENSBTAG00000000157	ENSBTAG00000000157	ENSBTAG00000000157	ENSBTAG00000049829	ENSBTAG00000038737	ENSBTAG00000000157	ENSBTAG00000004381	ENSBTAG00000047787	ENSBTAG00000008721	ENSBTAG00000030172	ENSBTAG00000003364	ENSBTAG00000000157	ENSBTAG00000012419	ENSBTAG00000010178	ENSBTAG00000021222	ENSBTAG00000006702	ENSBTAG00000007652	ENSBTAG00000005495	ENSBTAG00000017305	ENSBTAG00000000157	ENSBTAG00000040321	ENSBTAG00000017060	ENSBTAG00000016005	ENSBTAG00000006661	ENSBTAG00000023541	ENSBTAG00000013757
ENSBTAG00000012537	ENSBTAG00000024852	ENSBTAG00000001212	ENSBTAG00000007808	ENSBTAG00000018644	ENSBTAG00000002878	ENSBTAG00000010057	ENSBTAG00000008192	ENSBTAG00000030255	ENSBTAG00000053066	ENSBTAG00000019939	ENSBTAG00000030976	ENSBTAG00000053347	ENSBTAG00000003616	ENSBTAG00000004476	ENSBTAG00000005497	ENSBTAG00000003454	ENSBTAG00000019554	ENSBTAG00000007450	ENSBTAG00000003088	ENSBTAG00000001325	ENSBTAG00000002574	ENSBTAG00000049297	ENSBTAG00000051147	ENSBTAG00000000160	ENSBTAG00000000160	ENSBTAG00000000160	ENSBTAG00000001209	ENSBTAG00000007900	ENSBTAG00000000160	ENSBTAG00000010414	ENSBTAG00000048807	ENSBTAG00000007152	ENSBTAG00000007149	ENSBTAG00000010635	ENSBTAG00000000160	ENSBTAG00000020430	ENSBTAG00000048013	ENSBTAG00000005685	ENSBTAG00000019020	ENSBTAG00000000111	ENSBTAG00000001988	ENSBTAG00000018322	ENSBTAG00000000160	ENSBTAG00000012031	ENSBTAG00000013064	ENSBTAG00000039197	ENSBTAG00000043347	ENSBTAG00000005638	ENSBTAG00000002139
ENSBTAG00000003600	ENSBTAG00000021219	ENSBTAG00000021462	ENSBTAG00000006366	ENSBTAG00000047161	ENSBTAG00000019644	ENSBTAG00000015356	ENSBTAG00000032944	ENSBTAG00000000102	ENSBTAG00000047914	ENSBTAG00000048304	ENSBTAG00000011233	ENSBTAG00000017655	ENSBTAG00000019805	ENSBTAG00000005373	ENSBTAG00000020048	ENSBTAG00000004822	ENSBTAG00000006139	ENSBTAG00000011405	ENSBTAG00000012391	ENSBTAG00000019246	ENSBTAG00000047231	ENSBTAG00000021672	ENSBTAG00000008631	ENSBTAG00000000161	ENSBTAG00000000161	ENSBTAG00000000161	ENSBTAG00000021263	ENSBTAG00000008609	ENSBTAG00000000161	ENSBTAG00000014054	ENSBTAG00000046547	ENSBTAG00000011352	ENSBTAG00000053998	ENSBTAG00000021730	ENSBTAG00000000161	ENSBTAG00000013108	ENSBTAG00000031358	ENSBTAG00000015685	ENSBTAG00000009186	ENSBTAG00000008942	ENSBTAG00000039728	ENSBTAG00000006707	ENSBTAG00000000161	ENSBTAG00000012491	ENSBTAG00000048048	ENSBTAG00000010562	ENSBTAG00000016296	ENSBTAG00000018416	ENSBTAG00000002586
ENSBTAG00000046291	ENSBTAG00000006844	ENSBTAG00000038532	ENSBTAG00000001602	ENSBTAG00000006367	ENSBTAG00000049203	ENSBTAG00000016312	ENSBTAG00000018989	ENSBTAG00000018650	ENSBTAG00000008438	ENSBTAG00000037856	ENSBTAG00000032206	ENSBTAG00000005353	ENSBTAG00000038916	ENSBTAG00000015080	ENSBTAG00000001326	ENSBTAG00000001975	ENSBTAG00000008913	ENSBTAG00000012884	ENSBTAG00000004014	ENSBTAG00000037890	ENSBTAG00000021120	ENSBTAG00000011321	ENSBTAG00000024839	ENSBTAG00000000162	ENSBTAG00000000162	ENSBTAG00000000162	ENSBTAG00000017448	ENSBTAG00000032709	ENSBTAG00000000162	ENSBTAG00000001527	ENSBTAG00000006813	ENSBTAG00000010763	ENSBTAG00000003345	ENSBTAG00000052059	ENSBTAG00000000162	ENSBTAG00000015358	ENSBTAG00000047423	ENSBTAG00000004063	ENSBTAG00000003937	ENSBTAG00000003915	ENSBTAG00000027075	ENSBTAG00000015802	ENSBTAG00000000162	ENSBTAG00000038520	ENSBTAG00000006082	ENSBTAG00000006234	ENSBTAG00000012805	ENSBTAG00000023765	ENSBTAG00000021272
ENSBTAG00000004792	ENSBTAG00000017863	ENSBTAG00000006486	ENSBTAG00000015185	ENSBTAG00000024081	ENSBTAG00000008462	ENSBTAG00000030921	ENSBTAG00000012608	ENSBTAG00000017216	ENSBTAG00000047054	ENSBTAG00000005581	ENSBTAG00000027162	ENSBTAG00000006666	ENSBTAG00000054037	ENSBTAG00000027197	ENSBTAG00000011310	ENSBTAG00000000329	ENSBTAG00000010105	ENSBTAG00000000185	ENSBTAG00000004036	ENSBTAG00000038323	ENSBTAG00000046467	ENSBTAG00000006712	ENSBTAG00000005055	ENSBTAG00000000163	ENSBTAG00000000163	ENSBTAG00000000163	ENSBTAG00000015938	ENSBTAG00000030482	ENSBTAG00000000163	ENSBTAG00000021970	ENSBTAG00000016234	ENSBTAG00000050292	ENSBTAG00000019892	ENSBTAG00000002749	ENSBTAG00000000163	ENSBTAG00000001142	ENSBTAG00000050967	ENSBTAG00000004386	ENSBTAG00000051812	ENSBTAG00000020893	ENSBTAG00000005786	ENSBTAG00000027635	ENSBTAG00000000163	ENSBTAG00000021968	ENSBTAG00000054188	ENSBTAG00000037508	ENSBTAG00000013098	ENSBTAG00000013174	ENSBTAG00000000221
ENSBTAG00000054536	ENSBTAG00000006360	ENSBTAG00000001998	ENSBTAG00000015910	ENSBTAG00000002367	ENSBTAG00000001390	ENSBTAG00000014046	ENSBTAG00000049183	ENSBTAG00000001182	ENSBTAG00000050871	ENSBTAG00000030246	ENSBTAG00000021493	ENSBTAG00000054250	ENSBTAG00000020717	ENSBTAG00000011145	ENSBTAG00000011562	ENSBTAG00000014832	ENSBTAG00000013726	ENSBTAG00000020363	ENSBTAG00000033304	ENSBTAG00000019423	ENSBTAG00000048585	ENSBTAG00000015154	ENSBTAG00000046977	ENSBTAG00000000164	ENSBTAG00000000164	ENSBTAG00000000164	ENSBTAG00000011001	ENSBTAG00000052527	ENSBTAG00000000164	ENSBTAG00000007449	ENSBTAG00000047262	ENSBTAG00000002709	ENSBTAG00000010726	ENSBTAG00000016096	ENSBTAG00000000164	ENSBTAG00000004259	ENSBTAG00000021428	ENSBTAG00000019907	ENSBTAG00000016555	ENSBTAG00000038139	ENSBTAG00000002026	ENSBTAG00000009239	ENSBTAG00000000164	ENSBTAG00000004139	ENSBTAG00000047088	ENSBTAG00000019636	ENSBTAG00000042479	ENSBTAG00000018180	ENSBTAG00000011849
ENSBTAG00000026236	ENSBTAG00000003313	ENSBTAG00000017877	ENSBTAG00000001455	ENSBTAG00000015017	ENSBTAG00000005576	ENSBTAG00000049801	ENSBTAG00000004328	ENSBTAG00000036028	ENSBTAG00000018224	ENSBTAG00000008161	ENSBTAG00000032353	ENSBTAG00000018318	ENSBTAG00000017448	ENSBTAG00000007782	ENSBTAG00000027764	ENSBTAG00000052317	ENSBTAG00000037413	ENSBTAG00000002105	ENSBTAG00000038770	ENSBTAG00000053068	ENSBTAG00000048756	ENSBTAG00000011193	ENSBTAG00000004917	ENSBTAG00000000169	ENSBTAG00000000169	ENSBTAG00000000169	ENSBTAG00000045879	ENSBTAG00000052309	ENSBTAG00000000169	ENSBTAG00000019568	ENSBTAG00000016278	ENSBTAG00000000130	ENSBTAG00000011374	ENSBTAG00000013173	ENSBTAG00000000169	ENSBTAG00000010177	ENSBTAG00000011023	ENSBTAG00000049845	ENSBTAG00000050621	ENSBTAG00000049203	ENSBTAG00000001521	ENSBTAG00000001142	ENSBTAG00000000169	ENSBTAG00000033766	ENSBTAG00000018294	ENSBTAG00000019036	ENSBTAG00000032083	ENSBTAG00000013403	ENSBTAG00000017833
ENSBTAG00000015991	ENSBTAG00000014042	ENSBTAG00000010833	ENSBTAG00000032531	ENSBTAG00000002739	ENSBTAG00000018941	ENSBTAG00000048959	ENSBTAG00000032548	ENSBTAG00000051284	ENSBTAG00000018156	ENSBTAG00000047944	ENSBTAG00000017438	ENSBTAG00000043979	ENSBTAG00000047836	ENSBTAG00000044123	ENSBTAG00000016283	ENSBTAG00000011700	ENSBTAG00000039046	ENSBTAG00000017056	ENSBTAG00000007434	ENSBTAG00000044132	ENSBTAG00000015214	ENSBTAG00000012026	ENSBTAG00000001198	ENSBTAG00000000170	ENSBTAG00000000170	ENSBTAG00000000170	ENSBTAG00000002440	ENSBTAG00000020485	ENSBTAG00000000170	ENSBTAG00000017769	ENSBTAG00000027772	ENSBTAG00000008190	ENSBTAG00000006608	ENSBTAG00000006366	ENSBTAG00000000170	ENSBTAG00000020957	ENSBTAG00000050069	ENSBTAG00000043960	ENSBTAG00000011849	ENSBTAG00000022209	ENSBTAG00000007583	ENSBTAG00000017423	ENSBTAG00000000170	ENSBTAG00000021721	ENSBTAG00000001008	ENSBTAG00000011001	ENSBTAG00000042475	ENSBTAG00000035827	ENSBTAG00000004954
ENSBTAG00000009178	ENSBTAG00000023398	ENSBTAG00000005940	ENSBTAG00000018644	ENSBTAG00000000706	ENSBTAG00000021466	ENSBTAG00000050106	ENSBTAG00000025213	ENSBTAG00000004578	ENSBTAG00000055197	ENSBTAG00000017305	ENSBTAG00000052192	ENSBTAG00000034827	ENSBTAG00000002828	ENSBTAG00000015258	ENSBTAG00000005915	ENSBTAG00000012944	ENSBTAG00000013912	ENSBTAG00000000986	ENSBTAG00000005654	ENSBTAG00000005963	ENSBTAG00000022714	ENSBTAG00000011578	ENSBTAG00000005161	ENSBTAG00000000172	ENSBTAG00000000172	ENSBTAG00000000172	ENSBTAG00000021048	ENSBTAG00000047223	ENSBTAG00000000172	ENSBTAG00000018106	ENSBTAG00000007485	ENSBTAG00000019752	ENSBTAG00000048773	ENSBTAG00000014381	ENSBTAG00000000172	ENSBTAG00000003876	ENSBTAG00000051224	ENSBTAG00000002214	ENSBTAG00000048835	ENSBTAG00000014912	ENSBTAG00000001724	ENSBTAG00000005384	ENSBTAG00000000172	ENSBTAG00000003705	ENSBTAG00000009537	ENSBTAG00000052140	ENSBTAG00000021245	ENSBTAG00000016891	ENSBTAG00000004015
ENSBTAG00000049223	ENSBTAG00000018900	ENSBTAG00000047990	ENSBTAG00000019495	ENSBTAG00000009470	ENSBTAG00000048977	ENSBTAG00000052377	ENSBTAG00000004231	ENSBTAG00000027854	ENSBTAG00000021647	ENSBTAG00000047924	ENSBTAG00000053535	ENSBTAG00000001826	ENSBTAG00000021586	ENSBTAG00000011547	ENSBTAG00000009549	ENSBTAG00000005938	ENSBTAG00000005814	ENSBTAG00000017602	ENSBTAG00000016220	ENSBTAG00000008540	ENSBTAG00000006733	ENSBTAG00000014051	ENSBTAG00000018015	ENSBTAG00000000175	ENSBTAG00000000175	ENSBTAG00000000175	ENSBTAG00000013341	ENSBTAG00000017216	ENSBTAG00000000175	ENSBTAG00000020924	ENSBTAG00000019203	ENSBTAG00000000815	ENSBTAG00000051704	ENSBTAG00000007955	ENSBTAG00000000175	ENSBTAG00000021923	ENSBTAG00000003054	ENSBTAG00000038477	ENSBTAG00000043187	ENSBTAG00000013287	ENSBTAG00000046944	ENSBTAG00000018295	ENSBTAG00000000175	ENSBTAG00000019988	ENSBTAG00000013070	ENSBTAG00000001332	ENSBTAG00000000945	ENSBTAG00000017434	ENSBTAG00000018993
ENSBTAG00000001675	ENSBTAG00000017942	ENSBTAG00000005893	ENSBTAG00000011207	ENSBTAG00000016057	ENSBTAG00000021457	ENSBTAG00000012854	ENSBTAG00000006757	ENSBTAG00000002192	ENSBTAG00000049733	ENSBTAG00000020123	ENSBTAG00000021591	ENSBTAG00000053165	ENSBTAG00000003845	ENSBTAG00000000478	ENSBTAG00000004863	ENSBTAG00000014412	ENSBTAG00000017602	ENSBTAG00000011982	ENSBTAG00000017869	ENSBTAG00000000011	ENSBTAG00000006429	ENSBTAG00000050020	ENSBTAG00000006780	ENSBTAG00000000176	ENSBTAG00000000176	ENSBTAG00000000176	ENSBTAG00000017869	ENSBTAG00000016646	ENSBTAG00000000176	ENSBTAG00000019864	ENSBTAG00000032951	ENSBTAG00000015406	ENSBTAG00000032996	ENSBTAG00000017239	ENSBTAG00000000176	ENSBTAG00000002129	ENSBTAG00000009583	ENSBTAG00000005709	ENSBTAG00000015465	ENSBTAG00000002215	ENSBTAG00000008942	ENSBTAG00000049339	ENSBTAG00000000176	ENSBTAG00000011071	ENSBTAG00000012630	ENSBTAG00000018463	ENSBTAG00000001085	ENSBTAG00000000886	ENSBTAG00000036154
ENSBTAG00000001710	ENSBTAG00000052956	ENSBTAG00000034372	ENSBTAG00000054740	ENSBTAG00000038904	ENSBTAG00000014912	ENSBTAG00000048957	ENSBTAG00000008228	ENSBTAG00000043972	ENSBTAG00000003835	ENSBTAG00000003523	ENSBTAG00000006205	ENSBTAG00000005115	ENSBTAG00000010111	ENSBTAG00000004295	ENSBTAG00000040477	ENSBTAG00000032331	ENSBTAG00000013039	ENSBTAG00000002046	ENSBTAG00000054952	ENSBTAG00000004175	ENSBTAG00000023147	ENSBTAG00000014058	ENSBTAG00000054124	ENSBTAG00000000177	ENSBTAG00000000177	ENSBTAG00000000177	ENSBTAG00000021971	ENSBTAG00000049690	ENSBTAG00000000177	ENSBTAG00000001241	ENSBTAG00000037600	ENSBTAG00000018280	ENSBTAG00000006086	ENSBTAG00000051071	ENSBTAG00000000177	ENSBTAG00000017741	ENSBTAG00000008332	ENSBTAG00000008075	ENSBTAG00000015663	ENSBTAG00000004630	ENSBTAG00000053646	ENSBTAG00000020410	ENSBTAG00000000177	ENSBTAG00000019577	ENSBTAG00000015815	ENSBTAG00000052762	ENSBTAG00000020180	ENSBTAG00000006717	ENSBTAG00000004073
ENSBTAG00000001517	ENSBTAG00000037510	ENSBTAG00000052702	ENSBTAG00000021442	ENSBTAG00000050466	ENSBTAG00000040106	ENSBTAG00000002441	ENSBTAG00000017158	ENSBTAG00000052987	ENSBTAG00000022188	ENSBTAG00000054702	ENSBTAG00000012822	ENSBTAG00000012817	ENSBTAG00000038797	ENSBTAG00000012594	ENSBTAG00000012125	ENSBTAG00000011461	ENSBTAG00000021587	ENSBTAG00000016662	ENSBTAG00000016736	ENSBTAG00000001893	ENSBTAG00000008061	ENSBTAG00000002194	ENSBTAG00000019567	ENSBTAG00000000179	ENSBTAG00000000179	ENSBTAG00000000179	ENSBTAG00000004104	ENSBTAG00000051923	ENSBTAG00000000179	ENSBTAG00000050650	ENSBTAG00000053991	ENSBTAG00000019252	ENSBTAG00000006162	ENSBTAG00000001231	ENSBTAG00000000179	ENSBTAG00000021286	ENSBTAG00000001786	ENSBTAG00000043579	ENSBTAG00000036381	ENSBTAG00000045309	ENSBTAG00000038033	ENSBTAG00000048030	ENSBTAG00000000179	ENSBTAG00000021105	ENSBTAG00000002190	ENSBTAG00000019428	ENSBTAG00000012382	ENSBTAG00000018345	ENSBTAG00000014016
ENSBTAG00000005129	ENSBTAG00000020034	ENSBTAG00000019798	ENSBTAG00000016963	ENSBTAG00000039684	ENSBTAG00000030334	ENSBTAG00000007666	ENSBTAG00000009800	ENSBTAG00000003349	ENSBTAG00000047924	ENSBTAG00000052689	ENSBTAG00000037902	ENSBTAG00000012219	ENSBTAG00000019208	ENSBTAG00000018562	ENSBTAG00000045981	ENSBTAG00000052138	ENSBTAG00000024851	ENSBTAG00000016149	ENSBTAG00000017200	ENSBTAG00000039321	ENSBTAG00000004732	ENSBTAG00000000993	ENSBTAG00000050846	ENSBTAG00000000181	ENSBTAG00000000181	ENSBTAG00000000181	ENSBTAG00000004014	ENSBTAG00000045594	ENSBTAG00000000181	ENSBTAG00000018638	ENSBTAG00000016209	ENSBTAG00000017877	ENSBTAG00000009507	ENSBTAG00000009435	ENSBTAG00000000181	ENSBTAG00000019409	ENSBTAG00000051897	ENSBTAG00000022027	ENSBTAG00000019944	ENSBTAG00000011534	ENSBTAG00000009213	ENSBTAG00000001013	ENSBTAG00000000181	ENSBTAG00000038033	ENSBTAG00000006223	ENSBTAG00000010254	ENSBTAG00000052428	ENSBTAG00000034998	ENSBTAG00000007927
ENSBTAG00000014453	ENSBTAG00000020270	ENSBTAG00000011634	ENSBTAG00000052830	ENSBTAG00000000393	ENSBTAG00000045309	ENSBTAG00000001446	ENSBTAG00000054135	ENSBTAG00000020202	ENSBTAG00000016995	ENSBTAG00000010673	ENSBTAG00000030269	ENSBTAG00000018003	ENSBTAG00000019892	ENSBTAG00000001521	ENSBTAG00000039888	ENSBTAG00000015784	ENSBTAG00000003039	ENSBTAG00000049209	ENSBTAG00000000993	ENSBTAG00000020980	ENSBTAG00000039340	ENSBTAG00000005090	ENSBTAG00000010963	ENSBTAG00000000182	ENSBTAG00000000182	ENSBTAG00000000182	ENSBTAG00000006323	ENSBTAG00000050085	ENSBTAG00000000182	ENSBTAG00000002972	ENSBTAG00000045498	ENSBTAG00000044766	ENSBTAG00000015650	ENSBTAG00000048366	ENSBTAG00000000182	ENSBTAG00000014247	ENSBTAG00000010145	ENSBTAG00000038241	ENSBTAG00000002871	ENSBTAG00000002998	ENSBTAG00000046120	ENSBTAG00000052268	ENSBTAG00000000182	ENSBTAG00000020221	ENSBTAG00000018430	ENSBTAG00000025140	ENSBTAG00000030255	ENSBTAG00000050187	ENSBTAG00000013138
ENSBTAG00000044078	ENSBTAG00000011563	ENSBTAG00000008933	ENSBTAG00000013478	ENSBTAG00000012624	ENSBTAG00000017318	ENSBTAG00000013928	ENSBTAG00000008906	ENSBTAG00000012100	ENSBTAG00000016507	ENSBTAG00000046158	ENSBTAG00000015437	ENSBTAG00000008699	ENSBTAG00000006904	ENSBTAG00000003512	ENSBTAG00000049664	ENSBTAG00000009328	ENSBTAG00000030629	ENSBTAG00000024991	ENSBTAG00000000393	ENSBTAG00000012808	ENSBTAG00000006305	ENSBTAG00000048246	ENSBTAG00000003560	ENSBTAG00000000184	ENSBTAG00000000184	ENSBTAG00000000184	ENSBTAG00000005180	ENSBTAG00000015784	ENSBTAG00000000184	ENSBTAG00000002097	ENSBTAG00000019697	ENSBTAG00000031950	ENSBTAG00000010123	ENSBTAG00000025502	ENSBTAG00000000184	ENSBTAG00000016255	ENSBTAG00000018831	ENSBTAG00000018339	ENSBTAG00000036116	ENSBTAG00000009701	ENSBTAG00000048933	ENSBTAG00000046548	ENSBTAG00000000184	ENSBTAG00000015238	ENSBTAG00000011146	ENSBTAG00000026394	ENSBTAG00000003887	ENSBTAG00000050449	ENSBTAG00000039993
ENSBTAG00000010177	ENSBTAG00000008603	ENSBTAG00000040082	ENSBTAG00000009719	ENSBTAG00000053910	ENSBTAG00000018329	ENSBTAG00000039215	ENSBTAG00000011655	ENSBTAG00000018770	ENSBTAG00000053896	ENSBTAG00000009494	ENSBTAG00000032880	ENSBTAG00000014162	ENSBTAG00000015131	ENSBTAG00000014719	ENSBTAG00000000141	ENSBTAG00000015217	ENSBTAG00000005685	ENSBTAG00000005493	ENSBTAG00000010927	ENSBTAG00000053915	ENSBTAG00000000286	ENSBTAG00000031998	ENSBTAG00000007626	ENSBTAG00000000185	ENSBTAG00000000185	ENSBTAG00000000185	ENSBTAG00000001332	ENSBTAG00000003624	ENSBTAG00000000185	ENSBTAG00000004263	ENSBTAG00000035247	ENSBTAG00000038148	ENSBTAG00000020854	ENSBTAG00000038962	ENSBTAG00000000185	ENSBTAG00000013912	ENSBTAG00000043553	ENSBTAG00000025212	ENSBTAG00000011812	ENSBTAG00000011014	ENSBTAG00000022009	ENSBTAG00000031299	ENSBTAG00000000185	ENSBTAG00000052912	ENSBTAG00000052439	ENSBTAG00000018248	ENSBTAG00000048246	ENSBTAG00000020251	ENSBTAG00000020772
ENSBTAG00000038369	ENSBTAG00000050125	ENSBTAG00000037461	ENSBTAG00000015698	ENSBTAG00000018639	ENSBTAG00000021421	ENSBTAG00000020199	ENSBTAG00000010165	ENSBTAG00000006574	ENSBTAG00000031919	ENSBTAG00000045902	ENSBTAG00000032862	ENSBTAG00000038306	ENSBTAG00000046803	ENSBTAG00000010758	ENSBTAG00000008733	ENSBTAG00000043579	ENSBTAG00000017530	ENSBTAG00000007063	ENSBTAG00000026919	ENSBTAG00000000229	ENSBTAG00000002046	ENSBTAG00000011354	ENSBTAG00000046257	ENSBTAG00000000186	ENSBTAG00000000186	ENSBTAG00000000186	ENSBTAG00000039581	ENSBTAG00000050764	ENSBTAG00000000186	ENSBTAG00000021445	ENSBTAG00000000950	ENSBTAG00000020172	ENSBTAG00000009568	ENSBTAG00000013099	ENSBTAG00000000186	ENSBTAG00000034613	ENSBTAG00000006256	ENSBTAG00000011237	ENSBTAG00000049723	ENSBTAG00000033481	ENSBTAG00000013721	ENSBTAG00000015554	ENSBTAG00000000186	ENSBTAG00000016121	ENSBTAG00000001712	ENSBTAG00000016161	ENSBTAG00000021706	ENSBTAG00000002407	ENSBTAG00000010521
ENSBTAG00000021582	ENSBTAG00000048953	ENSBTAG00000008096	ENSBTAG00000008059	ENSBTAG00000004411	ENSBTAG00000020178	ENSBTAG00000044118	ENSBTAG00000009856	ENSBTAG00000051262	ENSBTAG00000024991	ENSBTAG00000020363	ENSBTAG00000008084	ENSBTAG00000045322	ENSBTAG00000053188	ENSBTAG00000024097	ENSBTAG00000007955	ENSBTAG00000048540	ENSBTAG00000013245	ENSBTAG00000012854	ENSBTAG00000013066	ENSBTAG00000009735	ENSBTAG00000053626	ENSBTAG00000019406	ENSBTAG00000004386	ENSBTAG00000000188	ENSBTAG00000000188	ENSBTAG00000000188	ENSBTAG00000001034	ENSBTAG00000014645	ENSBTAG00000000188	ENSBTAG00000008951	ENSBTAG00000012344	ENSBTAG00000000836	ENSBTAG00000048241	ENSBTAG00000003137	ENSBTAG00000000188	ENSBTAG00000046026	ENSBTAG00000013779	ENSBTAG00000029970	ENSBTAG00000053909	ENSBTAG00000018137	ENSBTAG00000049062	ENSBTAG00000017108	ENSBTAG00000000188	ENSBTAG00000010802	ENSBTAG00000011238	ENSBTAG00000018419	ENSBTAG00000007534	ENSBTAG00000048623	ENSBTAG00000020302
ENSBTAG00000005105	ENSBTAG00000013825	ENSBTAG00000046900	ENSBTAG00000001004	ENSBTAG00000018777	ENSBTAG00000021302	ENSBTAG00000050485	ENSBTAG00000052600	ENSBTAG00000000460	ENSBTAG00000000144	ENSBTAG00000012755	ENSBTAG00000036242	ENSBTAG00000014530	ENSBTAG00000011483	ENSBTAG00000051467	ENSBTAG00000020185	ENSBTAG00000013147	ENSBTAG00000016378	ENSBTAG00000009826	ENSBTAG00000000507	ENSBTAG00000018843	ENSBTAG00000015786	ENSBTAG00000010992	ENSBTAG00000032289	ENSBTAG00000000189	ENSBTAG00000000189	ENSBTAG00000000189	ENSBTAG00000017310	ENSBTAG00000026080	ENSBTAG00000000189	ENSBTAG00000007994	ENSBTAG00000013831	ENSBTAG00000004625	ENSBTAG00000018600	ENSBTAG00000012302	ENSBTAG00000000189	ENSBTAG00000037795	ENSBTAG00000008788	ENSBTAG00000001740	ENSBTAG00000051395	ENSBTAG00000000656	ENSBTAG00000002179	ENSBTAG00000054947	ENSBTAG00000000189	ENSBTAG00000012584	ENSBTAG00000052584	ENSBTAG00000044153	ENSBTAG00000021416	ENSBTAG00000011132	ENSBTAG00000004542
ENSBTAG00000005844	ENSBTAG00000014149	ENSBTAG00000026191	ENSBTAG00000011412	ENSBTAG00000007870	ENSBTAG00000007870	ENSBTAG00000052309	ENSBTAG00000005106	ENSBTAG00000054421	ENSBTAG00000014447	ENSBTAG00000024991	ENSBTAG00000024291	ENSBTAG00000050292	ENSBTAG00000013926	ENSBTAG00000011384	ENSBTAG00000005562	ENSBTAG00000016116	ENSBTAG00000012525	ENSBTAG00000012234	ENSBTAG00000011256	ENSBTAG00000021887	ENSBTAG00000015273	ENSBTAG00000002174	ENSBTAG00000003994	ENSBTAG00000000191	ENSBTAG00000000191	ENSBTAG00000000191	ENSBTAG00000018772	ENSBTAG00000010947	ENSBTAG00000000191	ENSBTAG00000030801	ENSBTAG00000032059	ENSBTAG00000012460	ENSBTAG00000001597	ENSBTAG00000002390	ENSBTAG00000000191	ENSBTAG00000012116	ENSBTAG00000015358	ENSBTAG00000002769	ENSBTAG00000019071	ENSBTAG00000006432	ENSBTAG00000006335	ENSBTAG00000033315	ENSBTAG00000000191	ENSBTAG00000045737	ENSBTAG00000054594	ENSBTAG00000002469	ENSBTAG00000003581	ENSBTAG00000012135	ENSBTAG00000002136
ENSBTAG00000010136	ENSBTAG00000023601	ENSBTAG00000002615	ENSBTAG00000010899	ENSBTAG00000016341	ENSBTAG00000013227	ENSBTAG00000048974	ENSBTAG00000015080	ENSBTAG00000012119	ENSBTAG00000008756	ENSBTAG00000018724	ENSBTAG00000004583	ENSBTAG00000050010	ENSBTAG00000049802	ENSBTAG00000027134	ENSBTAG00000038292	ENSBTAG00000043552	ENSBTAG00000019712	ENSBTAG00000009845	ENSBTAG00000046101	ENSBTAG00000003773	ENSBTAG00000005085	ENSBTAG00000004036	ENSBTAG00000001931	ENSBTAG00000000195	ENSBTAG00000000195	ENSBTAG00000000195	ENSBTAG00000015549	ENSBTAG00000008228	ENSBTAG00000000195	ENSBTAG00000000457	ENSBTAG00000054234	ENSBTAG00000004588	ENSBTAG00000010452	ENSBTAG00000016801	ENSBTAG00000000195	ENSBTAG00000046944	ENSBTAG00000021216	ENSBTAG00000031069	ENSBTAG00000048624	ENSBTAG00000010027	ENSBTAG00000009238	ENSBTAG00000004034	ENSBTAG00000000195	ENSBTAG00000048862	ENSBTAG00000018474	ENSBTAG00000037526	ENSBTAG00000018362	ENSBTAG00000019555	ENSBTAG00000010384
ENSBTAG00000011136	ENSBTAG00000001029	ENSBTAG00000046010	ENSBTAG00000010660	ENSBTAG00000001870	ENSBTAG00000048143	ENSBTAG00000007195	ENSBTAG00000006451	ENSBTAG00000024773	ENSBTAG00000012374	ENSBTAG00000012249	ENSBTAG00000051524	ENSBTAG00000002813	ENSBTAG00000050110	ENSBTAG00000002563	ENSBTAG00000032097	ENSBTAG00000001764	ENSBTAG00000001647	ENSBTAG00000009517	ENSBTAG00000030278	ENSBTAG00000023652	ENSBTAG00000038462	ENSBTAG00000000561	ENSBTAG00000019371	ENSBTAG00000000197	ENSBTAG00000000197	ENSBTAG00000000197	ENSBTAG00000024086	ENSBTAG00000005796	ENSBTAG00000000197	ENSBTAG00000020269	ENSBTAG00000005704	ENSBTAG00000045734	ENSBTAG00000006894	ENSBTAG00000013301	ENSBTAG00000000197	ENSBTAG00000010444	ENSBTAG00000015924	ENSBTAG00000014889	ENSBTAG00000002050	ENSBTAG00000034360	ENSBTAG00000002087	ENSBTAG00000052382	ENSBTAG00000000197	ENSBTAG00000021904	ENSBTAG00000031750	ENSBTAG00000030180	ENSBTAG00000000115	ENSBTAG00000045590	ENSBTAG00000020242
ENSBTAG00000050377	ENSBTAG00000045514	ENSBTAG00000021955	ENSBTAG00000054238	ENSBTAG00000010534	ENSBTAG00000045568	ENSBTAG00000052002	ENSBTAG00000013301	ENSBTAG00000008726	ENSBTAG00000021899	ENSBTAG00000018531	ENSBTAG00000033464	ENSBTAG00000008350	ENSBTAG00000007187	ENSBTAG00000018372	ENSBTAG00000014100	ENSBTAG00000011875	ENSBTAG00000055124	ENSBTAG00000008948	ENSBTAG00000010395	ENSBTAG00000012398	ENSBTAG00000000092	ENSBTAG00000032277	ENSBTAG00000040244	ENSBTAG00000000198	ENSBTAG00000000198	ENSBTAG00000000198	ENSBTAG00000007108	ENSBTAG00000026522	ENSBTAG00000000198	ENSBTAG00000008176	ENSBTAG00000013390	ENSBTAG00000002739	ENSBTAG00000005230	ENSBTAG00000002464	ENSBTAG00000000198	ENSBTAG00000021276	ENSBTAG00000009828	ENSBTAG00000012674	ENSBTAG00000048169	ENSBTAG00000012961	ENSBTAG00000001342	ENSBTAG00000006768	ENSBTAG00000000198	ENSBTAG00000032059	ENSBTAG00000019953	ENSBTAG00000006775	ENSBTAG00000003276	ENSBTAG00000004524	ENSBTAG00000051220
ENSBTAG00000014655	ENSBTAG00000008897	ENSBTAG00000000297	ENSBTAG00000053347	ENSBTAG00000039731	ENSBTAG00000001019	ENSBTAG00000015182	ENSBTAG00000017456	ENSBTAG00000013107	ENSBTAG00000015288	ENSBTAG00000000986	ENSBTAG00000025448	ENSBTAG00000017574	ENSBTAG00000013175	ENSBTAG00000005808	ENSBTAG00000014426	ENSBTAG00000011538	ENSBTAG00000006307	ENSBTAG00000007077	ENSBTAG00000006901	ENSBTAG00000010184	ENSBTAG00000018598	ENSBTAG00000054976	ENSBTAG00000016944	ENSBTAG00000000199	ENSBTAG00000000199	ENSBTAG00000000199	ENSBTAG00000011103	ENSBTAG00000019822	ENSBTAG00000000199	ENSBTAG00000050402	ENSBTAG00000050744	ENSBTAG00000051530	ENSBTAG00000018052	ENSBTAG00000038904	ENSBTAG00000000199	ENSBTAG00000020070	ENSBTAG00000008374	ENSBTAG00000053057	ENSBTAG00000020477	ENSBTAG00000018579	ENSBTAG00000026111	ENSBTAG00000048268	ENSBTAG00000000199	ENSBTAG00000016820	ENSBTAG00000008967	ENSBTAG00000019044	ENSBTAG00000018186	ENSBTAG00000020471	ENSBTAG00000006647
ENSBTAG00000008661	ENSBTAG00000007865	ENSBTAG00000007623	ENSBTAG00000000078	ENSBTAG00000048143	ENSBTAG00000004510	ENSBTAG00000018015	ENSBTAG00000018179	ENSBTAG00000006022	ENSBTAG00000005170	ENSBTAG00000001675	ENSBTAG00000032884	ENSBTAG00000051487	ENSBTAG00000021543	ENSBTAG00000000961	ENSBTAG00000021588	ENSBTAG00000004777	ENSBTAG00000009836	ENSBTAG00000013730	ENSBTAG00000018043	ENSBTAG00000004112	ENSBTAG00000014581	ENSBTAG00000034349	ENSBTAG00000000715	ENSBTAG00000000201	ENSBTAG00000000201	ENSBTAG00000000201	ENSBTAG00000003840	ENSBTAG00000008370	ENSBTAG00000000201	ENSBTAG00000005442	ENSBTAG00000009419	ENSBTAG00000050065	ENSBTAG00000002792	ENSBTAG00000004292	ENSBTAG00000000201	ENSBTAG00000050611	ENSBTAG00000004303	ENSBTAG00000017739	ENSBTAG00000013425	ENSBTAG00000055034	ENSBTAG00000016105	ENSBTAG00000014668	ENSBTAG00000000201	ENSBTAG00000017443	ENSBTAG00000016073	ENSBTAG00000002977	ENSBTAG00000012096	ENSBTAG00000009978	ENSBTAG00000010532
ENSBTAG00000006369	ENSBTAG00000016738	ENSBTAG00000004284	ENSBTAG00000039684	ENSBTAG00000047362	ENSBTAG00000001966	ENSBTAG00000011405	ENSBTAG00000050217	ENSBTAG00000052143	ENSBTAG00000013039	ENSBTAG00000030686	ENSBTAG00000004458	ENSBTAG00000000874	ENSBTAG00000019062	ENSBTAG00000021685	ENSBTAG00000013589	ENSBTAG00000009774	ENSBTAG00000001446	ENSBTAG00000014633	ENSBTAG00000053232	ENSBTAG00000054846	ENSBTAG00000012818	ENSBTAG00000014228	ENSBTAG00000051935	ENSBTAG00000000202	ENSBTAG00000000202	ENSBTAG00000000202	ENSBTAG00000009021	ENSBTAG00000020198	ENSBTAG00000000202	ENSBTAG00000005633	ENSBTAG00000020196	ENSBTAG00000002580	ENSBTAG00000012193	ENSBTAG00000011137	ENSBTAG00000000202	ENSBTAG00000000836	ENSBTAG00000015380	ENSBTAG00000003610	ENSBTAG00000050028	ENSBTAG00000017814	ENSBTAG00000046129	ENSBTAG00000000859	ENSBTAG00000000202	ENSBTAG00000020789	ENSBTAG00000026489	ENSBTAG00000014828	ENSBTAG00000006821	ENSBTAG00000047316	ENSBTAG00000013111
ENSBTAG00000020286	ENSBTAG00000025622	ENSBTAG00000001517	ENSBTAG00000019592	ENSBTAG00000007993	ENSBTAG00000005681	ENSBTAG00000049924	ENSBTAG00000038904	ENSBTAG00000004038	ENSBTAG00000003751	ENSBTAG00000044146	ENSBTAG00000003628	ENSBTAG00000003919	ENSBTAG00000049297	ENSBTAG00000033089	ENSBTAG00000003525	ENSBTAG00000043544	ENSBTAG00000008756	ENSBTAG00000021102	ENSBTAG00000020638	ENSBTAG00000011944	ENSBTAG00000007547	ENSBTAG00000013093	ENSBTAG00000034295	ENSBTAG00000000203	ENSBTAG00000000203	ENSBTAG00000000203	ENSBTAG00000055143	ENSBTAG00000003470	ENSBTAG00000000203	ENSBTAG00000025952	ENSBTAG00000015598	ENSBTAG00000049091	ENSBTAG00000001429	ENSBTAG00000017263	ENSBTAG00000000203	ENSBTAG00000040001	ENSBTAG00000005754	ENSBTAG00000018287	ENSBTAG00000017674	ENSBTAG00000048096	ENSBTAG00000011250	ENSBTAG00000017164	ENSBTAG00000000203	ENSBTAG00000008493	ENSBTAG00000009353	ENSBTAG00000000342	ENSBTAG00000034402	ENSBTAG00000004721	ENSBTAG00000049399
ENSBTAG00000000030	ENSBTAG00000015752	ENSBTAG00000001286	ENSBTAG00000046332	ENSBTAG00000008061	ENSBTAG00000002215	ENSBTAG00000007799	ENSBTAG00000046752	ENSBTAG00000009328	ENSBTAG00000016334	ENSBTAG00000018143	ENSBTAG00000010094	ENSBTAG00000053910	ENSBTAG00000020983	ENSBTAG00000008314	ENSBTAG00000011849	ENSBTAG00000046544	ENSBTAG00000046037	ENSBTAG00000054406	ENSBTAG00000020263	ENSBTAG00000052582	ENSBTAG00000031217	ENSBTAG00000032899	ENSBTAG00000011411	ENSBTAG00000000204	ENSBTAG00000000204	ENSBTAG00000000204	ENSBTAG00000038321	ENSBTAG00000004004	ENSBTAG00000000204	ENSBTAG00000003892	ENSBTAG00000051812	ENSBTAG00000038733	ENSBTAG00000023941	ENSBTAG00000013680	ENSBTAG00000000204	ENSBTAG00000004300	ENSBTAG00000004674	ENSBTAG00000037651	ENSBTAG00000003066	ENSBTAG00000050535	ENSBTAG00000035782	ENSBTAG00000051734	ENSBTAG00000000204	ENSBTAG00000006806	ENSBTAG00000008479	ENSBTAG00000009451	ENSBTAG00000001417	ENSBTAG00000008783	ENSBTAG00000017243
ENSBTAG00000000365	ENSBTAG00000016944	ENSBTAG00000013726	ENSBTAG00000020783	ENSBTAG00000049483	ENSBTAG00000010634	ENSBTAG00000047924	ENSBTAG00000001229	ENSBTAG00000012215	ENSBTAG00000039326	ENSBTAG00000012537	ENSBTAG00000008168	ENSBTAG00000012307	ENSBTAG00000005715	ENSBTAG00000002944	ENSBTAG00000014038	ENSBTAG00000050336	ENSBTAG00000015358	ENSBTAG00000016592	ENSBTAG00000001408	ENSBTAG00000009350	ENSBTAG00000011869	ENSBTAG00000018497	ENSBTAG00000015160	ENSBTAG00000000205	ENSBTAG00000000205	ENSBTAG00000000205	ENSBTAG00000007714	ENSBTAG00000019172	ENSBTAG00000000205	ENSBTAG00000011976	ENSBTAG00000015473	ENSBTAG00000003440	ENSBTAG00000016915	ENSBTAG00000039886	ENSBTAG00000000205	ENSBTAG00000003199	ENSBTAG00000040413	ENSBTAG00000010694	ENSBTAG00000002526	ENSBTAG00000011338	ENSBTAG00000020575	ENSBTAG00000010803	ENSBTAG00000000205	ENSBTAG00000040019	ENSBTAG00000012668	ENSBTAG00000020854	ENSBTAG00000013116	ENSBTAG00000040208	ENSBTAG00000049573
ENSBTAG00000004943	ENSBTAG00000018925	ENSBTAG00000015169	ENSBTAG00000020490	ENSBTAG00000006676	ENSBTAG00000007454	ENSBTAG00000050406	ENSBTAG00000054330	ENSBTAG00000018373	ENSBTAG00000000009	ENSBTAG00000012116	ENSBTAG00000020183	ENSBTAG00000021963	ENSBTAG00000054572	ENSBTAG00000001514	ENSBTAG00000007844	ENSBTAG00000002361	ENSBTAG00000045536	ENSBTAG00000050239	ENSBTAG00000015375	ENSBTAG00000016432	ENSBTAG00000004367	ENSBTAG00000024675	ENSBTAG00000045659	ENSBTAG00000000207	ENSBTAG00000000207	ENSBTAG00000000207	ENSBTAG00000013290	ENSBTAG00000034586	ENSBTAG00000000207	ENSBTAG00000031018	ENSBTAG00000007204	ENSBTAG00000000634	ENSBTAG00000020936	ENSBTAG00000012182	ENSBTAG00000000207	ENSBTAG00000050562	ENSBTAG00000002294	ENSBTAG00000049784	ENSBTAG00000016252	ENSBTAG00000002823	ENSBTAG00000046583	ENSBTAG00000019095	ENSBTAG00000000207	ENSBTAG00000004111	ENSBTAG00000024960	ENSBTAG00000038770	ENSBTAG00000035726	ENSBTAG00000017345	ENSBTAG00000014400
ENSBTAG00000006368	ENSBTAG00000005120	ENSBTAG00000047357	ENSBTAG00000040442	ENSBTAG00000012667	ENSBTAG00000047425	ENSBTAG00000010971	ENSBTAG00000011277	ENSBTAG00000012039	ENSBTAG00000013320	ENSBTAG00000009738	ENSBTAG00000005864	ENSBTAG00000008022	ENSBTAG00000010915	ENSBTAG00000002024	ENSBTAG00000015625	ENSBTAG00000002211	ENSBTAG00000014655	ENSBTAG00000014599	ENSBTAG00000010138	ENSBTAG00000003523	ENSBTAG00000008185	ENSBTAG00000006240	ENSBTAG00000015831	ENSBTAG00000000210	ENSBTAG00000000210	ENSBTAG00000000210	ENSBTAG00000043981	ENSBTAG00000020737	ENSBTAG00000000210	ENSBTAG00000009289	ENSBTAG00000021717	ENSBTAG00000016199	ENSBTAG00000014835	ENSBTAG00000019146	ENSBTAG00000000210	ENSBTAG00000012550	ENSBTAG00000045703	ENSBTAG00000006777	ENSBTAG00000015049	ENSBTAG00000017561	ENSBTAG00000002105	ENSBTAG00000010253	ENSBTAG00000000210	ENSBTAG00000025531	ENSBTAG00000050373	ENSBTAG00000021037	ENSBTAG00000047528	ENSBTAG00000015546	ENSBTAG00000004147
ENSBTAG00000017566	ENSBTAG00000019067	ENSBTAG00000054199	ENSBTAG00000014001	ENSBTAG00000013774	ENSBTAG00000039122	ENSBTAG00000014351	ENSBTAG00000011274	ENSBTAG00000020087	ENSBTAG00000002786	ENSBTAG00000014177	ENSBTAG00000004105	ENSBTAG00000039440	ENSBTAG00000020688	ENSBTAG00000046263	ENSBTAG00000031433	ENSBTAG00000013099	ENSBTAG00000013624	ENSBTAG00000004273	ENSBTAG00000036009	ENSBTAG00000051713	ENSBTAG00000020605	ENSBTAG00000006546	ENSBTAG00000020674	ENSBTAG00000000211	ENSBTAG00000000211	ENSBTAG00000000211	ENSBTAG00000019432	ENSBTAG00000015764	ENSBTAG00000000211	ENSBTAG00000044177	ENSBTAG00000008428	ENSBTAG00000016713	ENSBTAG00000021484	ENSBTAG00000019131	ENSBTAG00000000211	ENSBTAG00000009862	ENSBTAG00000013596	ENSBTAG00000016595	ENSBTAG00000003898	ENSBTAG00000054324	ENSBTAG00000006970	ENSBTAG00000006695	ENSBTAG00000000211	ENSBTAG00000020672	ENSBTAG00000030845	ENSBTAG00000018152	ENSBTAG00000006392	ENSBTAG00000000170	ENSBTAG00000007356
ENSBTAG00000023814	ENSBTAG00000014551	ENSBTAG00000050219	ENSBTAG00000049105	ENSBTAG00000021544	ENSBTAG00000008320	ENSBTAG00000003548	ENSBTAG00000027357	ENSBTAG00000006451	ENSBTAG00000011873	ENSBTAG00000054601	ENSBTAG00000003128	ENSBTAG00000045604	ENSBTAG00000050424	ENSBTAG00000012931	ENSBTAG00000052078	ENSBTAG00000034140	ENSBTAG00000053502	ENSBTAG00000009148	ENSBTAG00000049487	ENSBTAG00000014847	ENSBTAG00000039556	ENSBTAG00000027425	ENSBTAG00000003014	ENSBTAG00000000212	ENSBTAG00000000212	ENSBTAG00000000212	ENSBTAG00000006519	ENSBTAG00000017504	ENSBTAG00000000212	ENSBTAG00000011660	ENSBTAG00000014423	ENSBTAG00000008779	ENSBTAG00000040072	ENSBTAG00000002309	ENSBTAG00000000212	ENSBTAG00000003661	ENSBTAG00000002075	ENSBTAG00000014135	ENSBTAG00000024984	ENSBTAG00000001865	ENSBTAG00000023928	ENSBTAG00000050136	ENSBTAG00000000212	ENSBTAG00000015106	ENSBTAG00000007374	ENSBTAG00000008625	ENSBTAG00000053825	ENSBTAG00000037565	ENSBTAG00000052849
ENSBTAG00000014435	ENSBTAG00000020904	ENSBTAG00000001535	ENSBTAG00000015988	ENSBTAG00000052669	ENSBTAG00000012866	ENSBTAG00000055124	ENSBTAG00000048005	ENSBTAG00000030179	ENSBTAG00000009393	ENSBTAG00000055282	ENSBTAG00000039283	ENSBTAG00000009177	ENSBTAG00000038733	ENSBTAG00000010356	ENSBTAG00000018884	ENSBTAG00000046396	ENSBTAG00000019448	ENSBTAG00000013133	ENSBTAG00000016683	ENSBTAG00000011585	ENSBTAG00000019210	ENSBTAG00000014029	ENSBTAG00000023832	ENSBTAG00000000213	ENSBTAG00000000213	ENSBTAG00000000213	ENSBTAG00000048622	ENSBTAG00000022783	ENSBTAG00000000213	ENSBTAG00000049540	ENSBTAG00000011559	ENSBTAG00000006474	ENSBTAG00000014782	ENSBTAG00000052744	ENSBTAG00000000213	ENSBTAG00000001508	ENSBTAG00000001527	ENSBTAG00000003925	ENSBTAG00000002982	ENSBTAG00000014713	ENSBTAG00000007204	ENSBTAG00000008329	ENSBTAG00000000213	ENSBTAG00000015700	ENSBTAG00000017138	ENSBTAG00000008250	ENSBTAG00000035882	ENSBTAG00000020798	ENSBTAG00000000662
ENSBTAG00000006075	ENSBTAG00000006939	ENSBTAG00000002220	ENSBTAG00000047755	ENSBTAG00000011651	ENSBTAG00000017561	ENSBTAG00000017701	ENSBTAG00000010947	ENSBTAG00000020238	ENSBTAG00000048550	ENSBTAG00000034939	ENSBTAG00000032279	ENSBTAG00000012605	ENSBTAG00000012297	ENSBTAG00000000044	ENSBTAG00000010324	ENSBTAG00000004950	ENSBTAG00000049359	ENSBTAG00000002978	ENSBTAG00000052988	ENSBTAG00000012164	ENSBTAG00000009238	ENSBTAG00000038461	ENSBTAG00000001775	ENSBTAG00000000214	ENSBTAG00000000214	ENSBTAG00000000214	ENSBTAG00000034206	ENSBTAG00000053910	ENSBTAG00000000214	ENSBTAG00000004092	ENSBTAG00000019216	ENSBTAG00000009078	ENSBTAG00000020031	ENSBTAG00000021318	ENSBTAG00000000214	ENSBTAG00000055189	ENSBTAG00000008743	ENSBTAG00000007765	ENSBTAG00000043341	ENSBTAG00000021306	ENSBTAG00000018517	ENSBTAG00000050373	ENSBTAG00000000214	ENSBTAG00000007958	ENSBTAG00000024715	ENSBTAG00000001083	ENSBTAG00000009144	ENSBTAG00000033397	ENSBTAG00000046502
ENSBTAG00000047944	ENSBTAG00000021764	ENSBTAG00000001985	ENSBTAG00000033365	ENSBTAG00000004094	ENSBTAG00000039509	ENSBTAG00000039581	ENSBTAG00000008884	ENSBTAG00000050523	ENSBTAG00000012116	ENSBTAG00000016255	ENSBTAG00000005073	ENSBTAG00000012778	ENSBTAG00000000357	ENSBTAG00000002157	ENSBTAG00000052268	ENSBTAG00000016227	ENSBTAG00000007195	ENSBTAG00000007946	ENSBTAG00000014501	ENSBTAG00000037559	ENSBTAG00000055045	ENSBTAG00000050767	ENSBTAG00000013884	ENSBTAG00000000215	ENSBTAG00000000215	ENSBTAG00000000215	ENSBTAG00000020699	ENSBTAG00000013250	ENSBTAG00000000215	ENSBTAG00000003904	ENSBTAG00000010662	ENSBTAG00000039820	ENSBTAG00000033453	ENSBTAG00000014907	ENSBTAG00000000215	ENSBTAG00000012121	ENSBTAG00000020352	ENSBTAG00000051530	ENSBTAG00000049441	ENSBTAG00000008733	ENSBTAG00000011704	ENSBTAG00000014453	ENSBTAG00000000215	ENSBTAG00000005933	ENSBTAG00000046076	ENSBTAG00000001207	ENSBTAG00000002605	ENSBTAG00000017644	ENSBTAG00000009905
ENSBTAG00000021751	ENSBTAG00000019799	ENSBTAG00000000088	ENSBTAG00000006372	ENSBTAG00000013953	ENSBTAG00000011001	ENSBTAG00000000454	ENSBTAG00000054325	ENSBTAG00000025313	ENSBTAG00000048527	ENSBTAG00000021795	ENSBTAG00000010501	ENSBTAG00000008101	ENSBTAG00000050791	ENSBTAG00000013774	ENSBTAG00000009472	ENSBTAG00000006841	ENSBTAG00000034848	ENSBTAG00000020869	ENSBTAG00000011227	ENSBTAG00000020404	ENSBTAG00000002924	ENSBTAG00000000133	ENSBTAG00000039980	ENSBTAG00000000218	ENSBTAG00000000218	ENSBTAG00000000218	ENSBTAG00000019470	ENSBTAG00000020592	ENSBTAG00000000218	ENSBTAG00000000271	ENSBTAG00000012460	ENSBTAG00000000140	ENSBTAG00000046193	ENSBTAG00000005311	ENSBTAG00000000218	ENSBTAG00000002415	ENSBTAG00000005294	ENSBTAG00000011137	ENSBTAG00000024874	ENSBTAG00000004421	ENSBTAG00000009223	ENSBTAG00000013292	ENSBTAG00000000218	ENSBTAG00000046549	ENSBTAG00000021437	ENSBTAG00000027665	ENSBTAG00000031375	ENSBTAG00000031802	ENSBTAG00000053785
ENSBTAG00000017322	ENSBTAG00000003665	ENSBTAG00000020668	ENSBTAG00000047944	ENSBTAG00000000139	ENSBTAG00000015355	ENSBTAG00000030517	ENSBTAG00000047996	ENSBTAG00000015655	ENSBTAG00000037795	ENSBTAG00000037795	ENSBTAG00000026994	ENSBTAG00000010485	ENSBTAG00000008271	ENSBTAG00000001865	ENSBTAG00000016772	ENSBTAG00000015354	ENSBTAG00000000986	ENSBTAG00000000945	ENSBTAG00000012317	ENSBTAG00000011021	ENSBTAG00000014930	ENSBTAG00000014176	ENSBTAG00000008956	ENSBTAG00000000219	ENSBTAG00000000219	ENSBTAG00000000219	ENSBTAG00000019065	ENSBTAG00000053436	ENSBTAG00000000219	ENSBTAG00000001917	ENSBTAG00000019665	ENSBTAG00000051867	ENSBTAG00000020148	ENSBTAG00000001151	ENSBTAG00000000219	ENSBTAG00000016312	ENSBTAG00000021566	ENSBTAG00000005675	ENSBTAG00000005338	ENSBTAG00000037640	ENSBTAG00000003052	ENSBTAG00000005674	ENSBTAG00000000219	ENSBTAG00000003669	ENSBTAG00000008424	ENSBTAG00000018513	ENSBTAG00000046763	ENSBTAG00000033312	ENSBTAG00000005474
ENSBTAG00000005654	ENSBTAG00000001009	ENSBTAG00000016713	ENSBTAG00000017137	ENSBTAG00000019021	ENSBTAG00000015099	ENSBTAG00000050981	ENSBTAG00000020346	ENSBTAG00000011333	ENSBTAG00000021183	ENSBTAG00000048030	ENSBTAG00000015326	ENSBTAG00000002287	ENSBTAG00000004280	ENSBTAG00000014331	ENSBTAG00000017407	ENSBTAG00000010947	ENSBTAG00000009156	ENSBTAG00000047229	ENSBTAG00000030424	ENSBTAG00000025250	ENSBTAG00000016555	ENSBTAG00000023411	ENSBTAG00000043531	ENSBTAG00000000220	ENSBTAG00000000220	ENSBTAG00000000220	ENSBTAG00000030521	ENSBTAG00000012535	ENSBTAG00000000220	ENSBTAG00000018499	ENSBTAG00000001937	ENSBTAG00000008788	ENSBTAG00000052798	ENSBTAG00000021480	ENSBTAG00000000220	ENSBTAG00000005002	ENSBTAG00000008077	ENSBTAG00000000448	ENSBTAG00000050046	ENSBTAG00000008330	ENSBTAG00000009908	ENSBTAG00000009881	ENSBTAG00000000220	ENSBTAG00000013675	ENSBTAG00000053602	ENSBTAG00000003530	ENSBTAG00000013621	ENSBTAG00000018218	ENSBTAG00000032289
ENSBTAG00000003199	ENSBTAG00000055095	ENSBTAG00000017753	ENSBTAG00000008939	ENSBTAG00000021867	ENSBTAG00000040000	ENSBTAG00000012861	ENSBTAG00000009284	ENSBTAG00000009418	ENSBTAG00000008158	ENSBTAG00000011325	ENSBTAG00000026350	ENSBTAG00000016388	ENSBTAG00000004885	ENSBTAG00000006852	ENSBTAG00000008495	ENSBTAG00000009297	ENSBTAG00000047914	ENSBTAG00000008452	ENSBTAG00000018161	ENSBTAG00000039319	ENSBTAG00000008195	ENSBTAG00000047499	ENSBTAG00000046324	ENSBTAG00000000221	ENSBTAG00000000221	ENSBTAG00000000221	ENSBTAG00000023377	ENSBTAG00000007208	ENSBTAG00000000221	ENSBTAG00000013306	ENSBTAG00000023274	ENSBTAG00000004515	ENSBTAG00000021457	ENSBTAG00000010482	ENSBTAG00000000221	ENSBTAG00000000414	ENSBTAG00000001754	ENSBTAG00000003109	ENSBTAG00000007754	ENSBTAG00000044029	ENSBTAG00000009773	ENSBTAG00000019434	ENSBTAG00000000221	ENSBTAG00000009773	ENSBTAG00000018382	ENSBTAG00000018043	ENSBTAG00000021187	ENSBTAG00000025442	ENSBTAG00000048876
ENSBTAG00000021557	ENSBTAG00000045862	ENSBTAG00000023659	ENSBTAG00000002485	ENSBTAG00000015355	ENSBTAG00000012697	ENSBTAG00000049359	ENSBTAG00000000244	ENSBTAG00000047664	ENSBTAG00000050968	ENSBTAG00000017020	ENSBTAG00000047149	ENSBTAG00000018897	ENSBTAG00000012206	ENSBTAG00000045857	ENSBTAG00000010889	ENSBTAG00000015834	ENSBTAG00000017132	ENSBTAG00000006928	ENSBTAG00000014058	ENSBTAG00000001488	ENSBTAG00000040028	ENSBTAG00000055017	ENSBTAG00000048169	ENSBTAG00000000222	ENSBTAG00000000222	ENSBTAG00000000222	ENSBTAG00000054250	ENSBTAG00000022986	ENSBTAG00000000222	ENSBTAG00000013093	ENSBTAG00000008700	ENSBTAG00000049466	ENSBTAG00000019915	ENSBTAG00000022238	ENSBTAG00000000222	ENSBTAG00000015527	ENSBTAG00000000604	ENSBTAG00000030322	ENSBTAG00000010020	ENSBTAG00000037726	ENSBTAG00000050789	ENSBTAG00000017811	ENSBTAG00000000222	ENSBTAG00000035064	ENSBTAG00000048626	ENSBTAG00000021245	ENSBTAG00000002929	ENSBTAG00000046565	ENSBTAG00000009558
ENSBTAG00000035286	ENSBTAG00000015133	ENSBTAG00000022920	ENSBTAG00000016752	ENSBTAG00000008551	ENSBTAG00000038139	ENSBTAG00000043953	ENSBTAG00000027387	ENSBTAG00000018245	ENSBTAG00000021041	ENSBTAG00000037413	ENSBTAG00000009867	ENSBTAG00000054131	ENSBTAG00000021505	ENSBTAG00000004398	ENSBTAG00000005724	ENSBTAG00000055107	ENSBTAG00000054776	ENSBTAG00000031828	ENSBTAG00000018401	ENSBTAG00000012940	ENSBTAG00000007211	ENSBTAG00000018246	ENSBTAG00000002648	ENSBTAG00000000223	ENSBTAG00000000223	ENSBTAG00000000223	ENSBTAG00000019805	ENSBTAG00000053714	ENSBTAG00000000223	ENSBTAG00000048475	ENSBTAG00000007583	ENSBTAG00000021838	ENSBTAG00000027516	ENSBTAG00000013462	ENSBTAG00000000223	ENSBTAG00000016588	ENSBTAG00000017242	ENSBTAG00000015434	ENSBTAG00000054468	ENSBTAG00000012370	ENSBTAG00000019253	ENSBTAG00000011103	ENSBTAG00000000223	ENSBTAG00000053900	ENSBTAG00000020661	ENSBTAG00000021191	ENSBTAG00000033170	ENSBTAG00000039283	ENSBTAG00000006667
ENSBTAG00000005269	ENSBTAG00000051734	ENSBTAG00000053936	ENSBTAG00000037721	ENSBTAG00000024275	ENSBTAG00000018799	ENSBTAG00000015358	ENSBTAG00000037404	ENSBTAG00000030749	ENSBTAG00000046092	ENSBTAG00000002919	ENSBTAG00000049217	ENSBTAG00000017369	ENSBTAG00000008409	ENSBTAG00000015743	ENSBTAG00000052053	ENSBTAG00000015655	ENSBTAG00000014440	ENSBTAG00000039446	ENSBTAG00000011458	ENSBTAG00000052095	ENSBTAG00000009190	ENSBTAG00000005542	ENSBTAG00000009558	ENSBTAG00000000224	ENSBTAG00000000224	ENSBTAG00000000224	ENSBTAG00000012107	ENSBTAG00000007275	ENSBTAG00000000224	ENSBTAG00000005787	ENSBTAG00000003897	ENSBTAG00000052946	ENSBTAG00000010649	ENSBTAG00000007698	ENSBTAG00000000224	ENSBTAG00000054987	ENSBTAG00000010932	ENSBTAG00000009138	ENSBTAG00000003304	ENSBTAG00000018223	ENSBTAG00000013264	ENSBTAG00000004333	ENSBTAG00000000224	ENSBTAG00000007101	ENSBTAG00000053050	ENSBTAG00000008114	ENSBTAG00000011075	ENSBTAG00000053010	ENSBTAG00000009293
ENSBTAG00000019920	ENSBTAG00000046977	ENSBTAG00000051726	ENSBTAG00000017788	ENSBTAG00000018152	ENSBTAG00000012088	ENSBTAG00000000687	ENSBTAG00000019159	ENSBTAG00000054994	ENSBTAG00000015358	ENSBTAG00000017602	ENSBTAG00000025442	ENSBTAG00000033089	ENSBTAG00000005514	ENSBTAG00000025383	ENSBTAG00000048734	ENSBTAG00000021173	ENSBTAG00000002978	ENSBTAG00000016385	ENSBTAG00000005665	ENSBTAG00000009876	ENSBTAG00000018530	ENSBTAG00000009055	ENSBTAG00000003436	ENSBTAG00000000225	ENSBTAG00000000225	ENSBTAG00000000225	ENSBTAG00000031188	ENSBTAG00000003771	ENSBTAG00000000225	ENSBTAG00000010620	ENSBTAG00000001927	ENSBTAG00000003172	ENSBTAG00000021176	ENSBTAG00000014619	ENSBTAG00000000225	ENSBTAG00000050239	ENSBTAG00000011680	ENSBTAG00000047223	ENSBTAG00000015925	ENSBTAG00000007988	ENSBTAG00000054562	ENSBTAG00000047700	ENSBTAG00000000225	ENSBTAG00000051282	ENSBTAG00000039196	ENSBTAG00000053844	ENSBTAG00000000359	ENSBTAG00000006179	ENSBTAG00000011511
ENSBTAG00000038810	ENSBTAG00000042143	ENSBTAG00000011954	ENSBTAG00000021997	ENSBTAG00000009139	ENSBTAG00000043168	ENSBTAG00000026769	ENSBTAG00000010626	ENSBTAG00000021620	ENSBTAG00000039046	ENSBTAG00000054796	ENSBTAG00000044113	ENSBTAG00000004094	ENSBTAG00000015398	ENSBTAG00000055256	ENSBTAG00000003762	ENSBTAG00000045895	ENSBTAG00000031809	ENSBTAG00000019798	ENSBTAG00000015574	ENSBTAG00000016149	ENSBTAG00000007767	ENSBTAG00000007933	ENSBTAG00000017256	ENSBTAG00000000226	ENSBTAG00000000226	ENSBTAG00000000226	ENSBTAG00000002739	ENSBTAG00000017818	ENSBTAG00000000226	ENSBTAG00000009328	ENSBTAG00000012490	ENSBTAG00000038878	ENSBTAG00000015541	ENSBTAG00000019674	ENSBTAG00000000226	ENSBTAG00000045929	ENSBTAG00000053000	ENSBTAG00000046918	ENSBTAG00000006278	ENSBTAG00000046840	ENSBTAG00000012152	ENSBTAG00000048730	ENSBTAG00000000226	ENSBTAG00000019416	ENSBTAG00000004270	ENSBTAG00000005141	ENSBTAG00000048067	ENSBTAG00000013393	ENSBTAG00000051121
ENSBTAG00000004075	ENSBTAG00000030940	ENSBTAG00000005744	ENSBTAG00000013300	ENSBTAG00000000231	ENSBTAG00000008140	ENSBTAG00000015815	ENSBTAG00000003107	ENSBTAG00000008366	ENSBTAG00000025942	ENSBTAG00000008756	ENSBTAG00000014982	ENSBTAG00000018978	ENSBTAG00000025200	ENSBTAG00000010849	ENSBTAG00000047004	ENSBTAG00000027626	ENSBTAG00000022022	ENSBTAG00000014326	ENSBTAG00000021855	ENSBTAG00000020859	ENSBTAG00000001601	ENSBTAG00000003115	ENSBTAG00000019432	ENSBTAG00000000229	ENSBTAG00000000229	ENSBTAG00000000229	ENSBTAG00000014182	ENSBTAG00000054444	ENSBTAG00000000229	ENSBTAG00000004561	ENSBTAG00000005466	ENSBTAG00000008434	ENSBTAG00000018603	ENSBTAG00000020415	ENSBTAG00000000229	ENSBTAG00000012856	ENSBTAG00000053970	ENSBTAG00000005595	ENSBTAG00000055223	ENSBTAG00000015104	ENSBTAG00000006472	ENSBTAG00000008862	ENSBTAG00000000229	ENSBTAG00000012475	ENSBTAG00000003408	ENSBTAG00000053365	ENSBTAG00000019625	ENSBTAG00000030453	ENSBTAG00000010107
ENSBTAG00000014456	ENSBTAG00000005390	ENSBTAG00000010444	ENSBTAG00000020342	ENSBTAG00000053030	ENSBTAG00000021307	ENSBTAG00000008994	ENSBTAG00000008129	ENSBTAG00000013027	ENSBTAG00000012249	ENSBTAG00000039462	ENSBTAG00000017338	ENSBTAG00000010882	ENSBTAG00000004896	ENSBTAG00000005492	ENSBTAG00000049058	ENSBTAG00000015195	ENSBTAG00000009022	ENSBTAG00000016199	ENSBTAG00000017375	ENSBTAG00000013452	ENSBTAG00000039958	ENSBTAG00000039509	ENSBTAG00000018349	ENSBTAG00000000231	ENSBTAG00000000231	ENSBTAG00000000231	ENSBTAG00000008814	ENSBTAG00000045784	ENSBTAG00000000231	ENSBTAG00000011373	ENSBTAG00000023198	ENSBTAG00000014167	ENSBTAG00000009292	ENSBTAG00000006022	ENSBTAG00000000231	ENSBTAG00000017094	ENSBTAG00000002609	ENSBTAG00000007513	ENSBTAG00000021849	ENSBTAG00000011986	ENSBTAG00000015049	ENSBTAG00000003820	ENSBTAG00000000231	ENSBTAG00000036061	ENSBTAG00000031696	ENSBTAG00000001408	ENSBTAG00000052295	ENSBTAG00000025826	ENSBTAG00000007103
ENSBTAG00000015878	ENSBTAG00000050329	ENSBTAG00000002029	ENSBTAG00000014162	ENSBTAG00000011908	ENSBTAG00000031723	ENSBTAG00000001675	ENSBTAG00000030347	ENSBTAG00000002858	ENSBTAG00000050197	ENSBTAG00000012012	ENSBTAG00000011929	ENSBTAG00000001081	ENSBTAG00000003990	ENSBTAG00000020985	ENSBTAG00000013311	ENSBTAG00000007273	ENSBTAG00000024091	ENSBTAG00000007241	ENSBTAG00000017812	ENSBTAG00000047040	ENSBTAG00000005431	ENSBTAG00000022570	ENSBTAG00000011455	ENSBTAG00000000232	ENSBTAG00000000232	ENSBTAG00000000232	ENSBTAG00000021484	ENSBTAG00000002048	ENSBTAG00000000232	ENSBTAG00000021609	ENSBTAG00000004602	ENSBTAG00000031375	ENSBTAG00000019269	ENSBTAG00000001408	ENSBTAG00000000232	ENSBTAG00000019712	ENSBTAG00000010442	ENSBTAG00000019890	ENSBTAG00000046944	ENSBTAG00000008076	ENSBTAG00000018426	ENSBTAG00000000042	ENSBTAG00000000232	ENSBTAG00000015498	ENSBTAG00000004767	ENSBTAG00000012789	ENSBTAG00000000140	ENSBTAG00000019273	ENSBTAG00000016534
ENSBTAG00000020100	ENSBTAG00000021249	ENSBTAG00000009512	ENSBTAG00000003877	ENSBTAG00000010350	ENSBTAG00000000925	ENSBTAG00000006474	ENSBTAG00000008320	ENSBTAG00000019924	ENSBTAG00000019859	ENSBTAG00000009289	ENSBTAG00000010797	ENSBTAG00000000310	ENSBTAG00000017805	ENSBTAG00000012855	ENSBTAG00000010370	ENSBTAG00000018989	ENSBTAG00000048782	ENSBTAG00000009350	ENSBTAG00000046626	ENSBTAG00000012210	ENSBTAG00000002898	ENSBTAG00000011100	ENSBTAG00000048597	ENSBTAG00000000233	ENSBTAG00000000233	ENSBTAG00000000233	ENSBTAG00000054628	ENSBTAG00000010991	ENSBTAG00000000233	ENSBTAG00000003944	ENSBTAG00000012276	ENSBTAG00000000713	ENSBTAG00000010671	ENSBTAG00000012653	ENSBTAG00000000233	ENSBTAG00000019798	ENSBTAG00000031010	ENSBTAG00000024643	ENSBTAG00000054814	ENSBTAG00000012981	ENSBTAG00000032236	ENSBTAG00000015828	ENSBTAG00000000233	ENSBTAG00000005058	ENSBTAG00000020034	ENSBTAG00000008592	ENSBTAG00000000786	ENSBTAG00000019454	ENSBTAG00000021249
ENSBTAG00000009022	ENSBTAG00000003727	ENSBTAG00000012073	ENSBTAG00000003836	ENSBTAG00000017956	ENSBTAG00000021844	ENSBTAG00000017864	ENSBTAG00000046142	ENSBTAG00000010420	ENSBTAG00000008962	ENSBTAG00000009837	ENSBTAG00000049278	ENSBTAG00000030340	ENSBTAG00000053891	ENSBTAG00000001836	ENSBTAG00000049449	ENSBTAG00000051248	ENSBTAG00000003661	ENSBTAG00000010177	ENSBTAG00000030259	ENSBTAG00000026429	ENSBTAG00000005247	ENSBTAG00000006686	ENSBTAG00000032456	ENSBTAG00000000236	ENSBTAG00000000236	ENSBTAG00000000236	ENSBTAG00000017469	ENSBTAG00000038650	ENSBTAG00000000236	ENSBTAG00000022484	ENSBTAG00000044169	ENSBTAG00000010991	ENSBTAG00000020799	ENSBTAG00000015226	ENSBTAG00000000236	ENSBTAG00000020067	ENSBTAG00000007975	ENSBTAG00000018951	ENSBTAG00000050647	ENSBTAG00000004856	ENSBTAG00000015107	ENSBTAG00000012805	ENSBTAG00000000236	ENSBTAG00000018499	ENSBTAG00000018101	ENSBTAG00000016991	ENSBTAG00000015341	ENSBTAG00000035915	ENSBTAG00000006065
ENSBTAG00000018543	ENSBTAG00000019686	ENSBTAG00000044126	ENSBTAG00000012909	ENSBTAG00000013745	ENSBTAG00000011154	ENSBTAG00000009148	ENSBTAG00000019008	ENSBTAG00000002908	ENSBTAG00000039446	ENSBTAG00000000717	ENSBTAG00000053675	ENSBTAG00000008279	ENSBTAG00000013044	ENSBTAG00000012163	ENSBTAG00000010932	ENSBTAG00000013469	ENSBTAG00000020837	ENSBTAG00000011921	ENSBTAG00000015251	ENSBTAG00000013152	ENSBTAG00000047155	ENSBTAG00000010866	ENSBTAG00000002846	ENSBTAG00000000237	ENSBTAG00000000237	ENSBTAG00000000237	ENSBTAG00000004896	ENSBTAG00000032331	ENSBTAG00000000237	ENSBTAG00000020884	ENSBTAG00000003989	ENSBTAG00000008059	ENSBTAG00000019839	ENSBTAG00000023452	ENSBTAG00000000237	ENSBTAG00000001523	ENSBTAG00000001288	ENSBTAG00000006140	ENSBTAG00000018559	ENSBTAG00000052517	ENSBTAG00000015042	ENSBTAG00000005191	ENSBTAG00000000237	ENSBTAG00000011613	ENSBTAG00000014551	ENSBTAG00000006828	ENSBTAG00000027173	ENSBTAG00000013766	ENSBTAG00000054918
ENSBTAG00000001829	ENSBTAG00000017932	ENSBTAG00000020495	ENSBTAG00000014501	ENSBTAG00000001097	ENSBTAG00000004421	ENSBTAG00000011826	ENSBTAG00000049690	ENSBTAG00000000317	ENSBTAG00000036401	ENSBTAG00000008117	ENSBTAG00000015518	ENSBTAG00000011463	ENSBTAG00000017541	ENSBTAG00000046467	ENSBTAG00000021214	ENSBTAG00000003511	ENSBTAG00000012919	ENSBTAG00000012210	ENSBTAG00000021752	ENSBTAG00000023411	ENSBTAG00000005353	ENSBTAG00000002455	ENSBTAG00000046231	ENSBTAG00000000238	ENSBTAG00000000238	ENSBTAG00000000238	ENSBTAG00000002714	ENSBTAG00000053199	ENSBTAG00000000238	ENSBTAG00000054600	ENSBTAG00000009217	ENSBTAG00000050694	ENSBTAG00000015866	ENSBTAG00000011451	ENSBTAG00000000238	ENSBTAG00000010597	ENSBTAG00000001610	ENSBTAG00000008040	ENSBTAG00000031598	ENSBTAG00000017834	ENSBTAG00000016534	ENSBTAG00000030960	ENSBTAG00000000238	ENSBTAG00000049442	ENSBTAG00000011409	ENSBTAG00000012897	ENSBTAG00000006161	ENSBTAG00000003417	ENSBTAG00000026819
ENSBTAG00000008083	ENSBTAG00000021144	ENSBTAG00000015165	ENSBTAG00000011014	ENSBTAG00000008140	ENSBTAG00000013863	ENSBTAG00000021795	ENSBTAG00000007061	ENSBTAG00000003322	ENSBTAG00000005744	ENSBTAG00000009294	ENSBTAG00000013763	ENSBTAG00000011649	ENSBTAG00000021466	ENSBTAG00000032656	ENSBTAG00000000147	ENSBTAG00000006451	ENSBTAG00000012330	ENSBTAG00000046555	ENSBTAG00000004190	ENSBTAG00000047520	ENSBTAG00000046046	ENSBTAG00000017079	ENSBTAG00000004196	ENSBTAG00000000240	ENSBTAG00000000240	ENSBTAG00000000240	ENSBTAG00000005299	ENSBTAG00000026114	ENSBTAG00000000240	ENSBTAG00000008493	ENSBTAG00000053086	ENSBTAG00000021079	ENSBTAG00000054032	ENSBTAG00000014438	ENSBTAG00000000240	ENSBTAG00000053595	ENSBTAG00000000008	ENSBTAG00000020560	ENSBTAG00000055252	ENSBTAG00000008880	ENSBTAG00000020139	ENSBTAG00000023851	ENSBTAG00000000240	ENSBTAG00000004381	ENSBTAG00000050586	ENSBTAG00000017457	ENSBTAG00000008709	ENSBTAG00000014147	ENSBTAG00000008453
ENSBTAG00000013957	ENSBTAG00000015375	ENSBTAG00000034848	ENSBTAG00000039529	ENSBTAG00000021457	ENSBTAG00000004630	ENSBTAG00000033545	ENSBTAG00000016124	ENSBTAG00000015505	ENSBTAG00000052465	ENSBTAG00000007946	ENSBTAG00000006947	ENSBTAG00000018049	ENSBTAG00000010452	ENSBTAG00000004367	ENSBTAG00000005340	ENSBTAG00000045704	ENSBTAG00000021921	ENSBTAG00000026893	ENSBTAG00000000147	ENSBTAG00000010991	ENSBTAG00000010464	ENSBTAG00000004131	ENSBTAG00000032084	ENSBTAG00000000241	ENSBTAG00000000241	ENSBTAG00000000241	ENSBTAG00000008114	ENSBTAG00000052224	ENSBTAG00000000241	ENSBTAG00000031160	ENSBTAG00000008683	ENSBTAG00000019434	ENSBTAG00000027563	ENSBTAG00000015037	ENSBTAG00000000241	ENSBTAG00000007502	ENSBTAG00000017056	ENSBTAG00000006486	ENSBTAG00000011591	ENSBTAG00000012211	ENSBTAG00000013507	ENSBTAG00000018774	ENSBTAG00000000241	ENSBTAG00000010472	ENSBTAG00000047531	ENSBTAG00000021176	ENSBTAG00000001280	ENSBTAG00000047629	ENSBTAG00000048842
ENSBTAG00000037929	ENSBTAG00000020801	ENSBTAG00000055184	ENSBTAG00000020046	ENSBTAG00000020934	ENSBTAG00000009475	ENSBTAG00000012537	ENSBTAG00000005033	ENSBTAG00000025494	ENSBTAG00000019712	ENSBTAG00000011726	ENSBTAG00000000344	ENSBTAG00000051673	ENSBTAG00000012090	ENSBTAG00000006342	ENSBTAG00000030282	ENSBTAG00000052777	ENSBTAG00000013802	ENSBTAG00000036127	ENSBTAG00000012385	ENSBTAG00000053777	ENSBTAG00000049306	ENSBTAG00000013118	ENSBTAG00000003016	ENSBTAG00000000242	ENSBTAG00000000242	ENSBTAG00000000242	ENSBTAG00000008462	ENSBTAG00000045510	ENSBTAG00000000242	ENSBTAG00000009186	ENSBTAG00000008789	ENSBTAG00000011050	ENSBTAG00000018424	ENSBTAG00000044107	ENSBTAG00000000242	ENSBTAG00000019023	ENSBTAG00000020351	ENSBTAG00000008374	ENSBTAG00000026610	ENSBTAG00000003268	ENSBTAG00000015407	ENSBTAG00000010334	ENSBTAG00000000242	ENSBTAG00000002257	ENSBTAG00000036224	ENSBTAG00000021672	ENSBTAG00000012262	ENSBTAG00000050476	ENSBTAG00000021755
ENSBTAG00000039462	ENSBTAG00000014698	ENSBTAG00000019679	ENSBTAG00000016030	ENSBTAG00000015988	ENSBTAG00000037640	ENSBTAG00000007186	ENSBTAG00000002844	ENSBTAG00000001151	ENSBTAG00000013046	ENSBTAG00000014225	ENSBTAG00000010813	ENSBTAG00000001332	ENSBTAG00000053116	ENSBTAG00000020400	ENSBTAG00000000203	ENSBTAG00000011463	ENSBTAG00000014447	ENSBTAG00000004129	ENSBTAG00000012066	ENSBTAG00000049666	ENSBTAG00000015470	ENSBTAG00000054270	ENSBTAG00000021141	ENSBTAG00000000243	ENSBTAG00000000243	ENSBTAG00000000243	ENSBTAG00000018331	ENSBTAG00000054648	ENSBTAG00000000243	ENSBTAG00000038878	ENSBTAG00000054406	ENSBTAG00000011834	ENSBTAG00000016026	ENSBTAG00000008495	ENSBTAG00000000243	ENSBTAG00000046022	ENSBTAG00000010344	ENSBTAG00000015178	ENSBTAG00000048720	ENSBTAG00000006073	ENSBTAG00000026008	ENSBTAG00000009586	ENSBTAG00000000243	ENSBTAG00000010987	ENSBTAG00000052916	ENSBTAG00000011619	ENSBTAG00000053854	ENSBTAG00000000502	ENSBTAG00000052729
ENSBTAG00000012963	ENSBTAG00000032456	ENSBTAG00000012139	ENSBTAG00000009331	ENSBTAG00000050973	ENSBTAG00000023659	ENSBTAG00000003240	ENSBTAG00000004680	ENSBTAG00000019591	ENSBTAG00000001545	ENSBTAG00000004321	ENSBTAG00000027562	ENSBTAG00000013530	ENSBTAG00000001004	ENSBTAG00000031598	ENSBTAG00000011957	ENSBTAG00000054315	ENSBTAG00000026896	ENSBTAG00000025822	ENSBTAG00000030599	ENSBTAG00000054761	ENSBTAG00000052508	ENSBTAG00000011957	ENSBTAG00000049297	ENSBTAG00000000244	ENSBTAG00000000244	ENSBTAG00000000244	ENSBTAG00000015131	ENSBTAG00000012295	ENSBTAG00000000244	ENSBTAG00000011467	ENSBTAG00000006694	ENSBTAG00000015981	ENSBTAG00000003575	ENSBTAG00000012759	ENSBTAG00000000244	ENSBTAG00000016845	ENSBTAG00000025035	ENSBTAG00000034987	ENSBTAG00000027075	ENSBTAG00000000390	ENSBTAG00000019249	ENSBTAG00000018271	ENSBTAG00000000244	ENSBTAG00000046328	ENSBTAG00000005164	ENSBTAG00000009265	ENSBTAG00000002688	ENSBTAG00000051131	ENSBTAG00000000758
ENSBTAG00000016936	ENSBTAG00000004018	ENSBTAG00000003083	ENSBTAG00000031590	ENSBTAG00000010085	ENSBTAG00000049347	ENSBTAG00000001451	ENSBTAG00000032198	ENSBTAG00000035144	ENSBTAG00000040432	ENSBTAG00000025760	ENSBTAG00000049596	ENSBTAG00000043654	ENSBTAG00000000483	ENSBTAG00000018483	ENSBTAG00000020237	ENSBTAG00000000317	ENSBTAG00000007075	ENSBTAG00000004303	ENSBTAG00000045602	ENSBTAG00000004982	ENSBTAG00000007281	ENSBTAG00000015105	ENSBTAG00000006082	ENSBTAG00000000245	ENSBTAG00000000245	ENSBTAG00000000245	ENSBTAG00000018941	ENSBTAG00000008945	ENSBTAG00000000245	ENSBTAG00000003871	ENSBTAG00000006963	ENSBTAG00000020067	ENSBTAG00000005503	ENSBTAG00000053951	ENSBTAG00000000245	ENSBTAG00000000169	ENSBTAG00000008945	ENSBTAG00000054512	ENSBTAG00000050705	ENSBTAG00000006532	ENSBTAG00000016724	ENSBTAG00000008916	ENSBTAG00000000245	ENSBTAG00000019293	ENSBTAG00000053153	ENSBTAG00000011969	ENSBTAG00000009844	ENSBTAG00000010198	ENSBTAG00000019645
ENSBTAG00000017922	ENSBTAG00000054649	ENSBTAG00000050967	ENSBTAG00000046129	ENSBTAG00000048271	ENSBTAG00000017188	ENSBTAG00000016814	ENSBTAG00000039190	ENSBTAG00000050193	ENSBTAG00000017602	ENSBTAG00000019448	ENSBTAG00000040248	ENSBTAG00000053646	ENSBTAG00000001010	ENSBTAG00000015049	ENSBTAG00000051102	ENSBTAG00000018004	ENSBTAG00000017554	ENSBTAG00000012507	ENSBTAG00000010265	ENSBTAG00000049291	ENSBTAG00000001932	ENSBTAG00000016656	ENSBTAG00000004542	ENSBTAG00000000246	ENSBTAG00000000246	ENSBTAG00000000246	ENSBTAG00000047956	ENSBTAG00000000458	ENSBTAG00000000246	ENSBTAG00000009950	ENSBTAG00000000560	ENSBTAG00000002631	ENSBTAG00000007741	ENSBTAG00000053126	ENSBTAG00000000246	ENSBTAG00000000946	ENSBTAG00000038323	ENSBTAG00000009226	ENSBTAG00000046263	ENSBTAG00000000405	ENSBTAG00000025764	ENSBTAG00000003577	ENSBTAG00000000246	ENSBTAG00000050065	ENSBTAG00000008008	ENSBTAG00000010624	ENSBTAG00000000687	ENSBTAG00000001020	ENSBTAG00000010113
ENSBTAG00000031769	ENSBTAG00000030593	ENSBTAG00000014191	ENSBTAG00000024144	ENSBTAG00000039071	ENSBTAG00000031205	ENSBTAG00000005699	ENSBTAG00000021626	ENSBTAG00000037729	ENSBTAG00000000836	ENSBTAG00000024162	ENSBTAG00000032292	ENSBTAG00000000277	ENSBTAG00000017151	ENSBTAG00000004348	ENSBTAG00000030792	ENSBTAG00000034680	ENSBTAG00000020116	ENSBTAG00000010673	ENSBTAG00000034885	ENSBTAG00000008778	ENSBTAG00000011400	ENSBTAG00000000517	ENSBTAG00000021219	ENSBTAG00000000250	ENSBTAG00000000250	ENSBTAG00000000250	ENSBTAG00000021504	ENSBTAG00000001228	ENSBTAG00000000250	ENSBTAG00000008693	ENSBTAG00000014485	ENSBTAG00000004822	ENSBTAG00000048906	ENSBTAG00000001188	ENSBTAG00000000250	ENSBTAG00000015232	ENSBTAG00000020558	ENSBTAG00000000253	ENSBTAG00000019052	ENSBTAG00000018920	ENSBTAG00000002004	ENSBTAG00000000837	ENSBTAG00000000250	ENSBTAG00000002019	ENSBTAG00000051734	ENSBTAG00000011640	ENSBTAG00000008063	ENSBTAG00000031934	ENSBTAG00000014862
ENSBTAG00000039991	ENSBTAG00000012063	ENSBTAG00000016420	ENSBTAG00000030333	ENSBTAG00000010732	ENSBTAG00000003505	ENSBTAG00000012210	ENSBTAG00000006804	ENSBTAG00000010810	ENSBTAG00000052830	ENSBTAG00000023384	ENSBTAG00000053631	ENSBTAG00000006434	ENSBTAG00000006679	ENSBTAG00000025540	ENSBTAG00000014238	ENSBTAG00000017299	ENSBTAG00000002428	ENSBTAG00000016398	ENSBTAG00000009368	ENSBTAG00000020446	ENSBTAG00000017380	ENSBTAG00000025445	ENSBTAG00000024470	ENSBTAG00000000251	ENSBTAG00000000251	ENSBTAG00000000251	ENSBTAG00000052551	ENSBTAG00000016197	ENSBTAG00000000251	ENSBTAG00000017810	ENSBTAG00000032432	ENSBTAG00000017354	ENSBTAG00000008817	ENSBTAG00000003331	ENSBTAG00000000251	ENSBTAG00000000730	ENSBTAG00000048034	ENSBTAG00000004629	ENSBTAG00000046701	ENSBTAG00000019807	ENSBTAG00000011358	ENSBTAG00000017040	ENSBTAG00000000251	ENSBTAG00000002178	ENSBTAG00000055158	ENSBTAG00000004796	ENSBTAG00000021535	ENSBTAG00000006449	ENSBTAG00000048478
ENSBTAG00000008721	ENSBTAG00000016821	ENSBTAG00000011050	ENSBTAG00000015860	ENSBTAG00000005294	ENSBTAG00000021217	ENSBTAG00000054918	ENSBTAG00000032047	ENSBTAG00000048956	ENSBTAG00000007958	ENSBTAG00000002965	ENSBTAG00000050518	ENSBTAG00000015604	ENSBTAG00000026882	ENSBTAG00000021953	ENSBTAG00000007553	ENSBTAG00000044796	ENSBTAG00000006478	ENSBTAG00000006846	ENSBTAG00000025424	ENSBTAG00000000172	ENSBTAG00000038865	ENSBTAG00000012407	ENSBTAG00000001193	ENSBTAG00000000252	ENSBTAG00000000252	ENSBTAG00000000252	ENSBTAG00000020914	ENSBTAG00000011538	ENSBTAG00000000252	ENSBTAG00000000437	ENSBTAG00000020927	ENSBTAG00000009512	ENSBTAG00000003334	ENSBTAG00000013436	ENSBTAG00000000252	ENSBTAG00000019808	ENSBTAG00000015930	ENSBTAG00000002414	ENSBTAG00000010709	ENSBTAG00000011454	ENSBTAG00000017124	ENSBTAG00000043583	ENSBTAG00000000252	ENSBTAG00000017662	ENSBTAG00000015609	ENSBTAG00000001027	ENSBTAG00000045581	ENSBTAG00000048561	ENSBTAG00000054245
ENSBTAG00000017533	ENSBTAG00000019796	ENSBTAG00000038733	ENSBTAG00000008809	ENSBTAG00000016612	ENSBTAG00000010050	ENSBTAG00000004760	ENSBTAG00000015197	ENSBTAG00000003771	ENSBTAG00000033330	ENSBTAG00000003199	ENSBTAG00000040574	ENSBTAG00000019995	ENSBTAG00000005145	ENSBTAG00000010937	ENSBTAG00000034347	ENSBTAG00000030255	ENSBTAG00000006564	ENSBTAG00000000715	ENSBTAG00000044173	ENSBTAG00000053645	ENSBTAG00000021508	ENSBTAG00000017492	ENSBTAG00000049622	ENSBTAG00000000253	ENSBTAG00000000253	ENSBTAG00000000253	ENSBTAG00000004452	ENSBTAG00000018125	ENSBTAG00000000253	ENSBTAG00000050049	ENSBTAG00000031464	ENSBTAG00000001292	ENSBTAG00000050473	ENSBTAG00000032613	ENSBTAG00000000253	ENSBTAG00000019390	ENSBTAG00000006730	ENSBTAG00000010620	ENSBTAG00000018363	ENSBTAG00000018045	ENSBTAG00000018320	ENSBTAG00000013330	ENSBTAG00000000253	ENSBTAG00000007177	ENSBTAG00000015297	ENSBTAG00000014299	ENSBTAG00000008183	ENSBTAG00000016370	ENSBTAG00000009381
ENSBTAG00000004551	ENSBTAG00000038154	ENSBTAG00000033446	ENSBTAG00000004645	ENSBTAG00000021752	ENSBTAG00000021957	ENSBTAG00000053867	ENSBTAG00000024555	ENSBTAG00000025220	ENSBTAG00000054461	ENSBTAG00000007502	ENSBTAG00000054379	ENSBTAG00000005557	ENSBTAG00000008010	ENSBTAG00000031287	ENSBTAG00000016801	ENSBTAG00000003403	ENSBTAG00000055197	ENSBTAG00000003017	ENSBTAG00000011666	ENSBTAG00000000442	ENSBTAG00000015690	ENSBTAG00000000802	ENSBTAG00000007851	ENSBTAG00000000256	ENSBTAG00000000256	ENSBTAG00000000256	ENSBTAG00000049125	ENSBTAG00000004145	ENSBTAG00000000256	ENSBTAG00000048358	ENSBTAG00000009908	ENSBTAG00000003568	ENSBTAG00000012817	ENSBTAG00000002115	ENSBTAG00000000256	ENSBTAG00000013726	ENSBTAG00000007253	ENSBTAG00000015254	ENSBTAG00000002026	ENSBTAG00000052359	ENSBTAG00000017425	ENSBTAG00000003619	ENSBTAG00000000256	ENSBTAG00000010367	ENSBTAG00000051010	ENSBTAG00000012317	ENSBTAG00000002050	ENSBTAG00000030173	ENSBTAG00000039462
ENSBTAG00000026916	ENSBTAG00000002240	ENSBTAG00000002525	ENSBTAG00000030593	ENSBTAG00000019291	ENSBTAG00000001601	ENSBTAG00000024406	ENSBTAG00000032617	ENSBTAG00000008634	ENSBTAG00000005493	ENSBTAG00000003458	ENSBTAG00000004134	ENSBTAG00000008386	ENSBTAG00000042339	ENSBTAG00000049189	ENSBTAG00000005206	ENSBTAG00000005221	ENSBTAG00000014711	ENSBTAG00000034712	ENSBTAG00000045885	ENSBTAG00000034154	ENSBTAG00000047491	ENSBTAG00000012305	ENSBTAG00000008154	ENSBTAG00000000257	ENSBTAG00000000257	ENSBTAG00000000257	ENSBTAG00000002554	ENSBTAG00000017299	ENSBTAG00000000257	ENSBTAG00000019402	ENSBTAG00000012703	ENSBTAG00000014211	ENSBTAG00000021778	ENSBTAG00000021588	ENSBTAG00000000257	ENSBTAG00000021397	ENSBTAG00000000229	ENSBTAG00000016033	ENSBTAG00000055296	ENSBTAG00000011528	ENSBTAG00000037746	ENSBTAG00000047956	ENSBTAG00000000257	ENSBTAG00000009159	ENSBTAG00000047986	ENSBTAG00000014944	ENSBTAG00000011024	ENSBTAG00000014443	ENSBTAG00000024107
ENSBTAG00000040559	ENSBTAG00000032084	ENSBTAG00000011683	ENSBTAG00000013774	ENSBTAG00000003675	ENSBTAG00000008683	ENSBTAG00000015821	ENSBTAG00000050336	ENSBTAG00000030705	ENSBTAG00000001845	ENSBTAG00000012854	ENSBTAG00000021199	ENSBTAG00000039307	ENSBTAG00000015457	ENSBTAG00000001349	ENSBTAG00000051709	ENSBTAG00000016998	ENSBTAG00000005961	ENSBTAG00000047914	ENSBTAG00000047362	ENSBTAG00000009965	ENSBTAG00000020105	ENSBTAG00000019953	ENSBTAG00000013133	ENSBTAG00000000259	ENSBTAG00000000259	ENSBTAG00000000259	ENSBTAG00000018398	ENSBTAG00000001151	ENSBTAG00000000259	ENSBTAG00000051215	ENSBTAG00000035064	ENSBTAG00000019920	ENSBTAG00000038716	ENSBTAG00000055032	ENSBTAG00000000259	ENSBTAG00000004307	ENSBTAG00000012351	ENSBTAG00000014315	ENSBTAG00000014534	ENSBTAG00000009886	ENSBTAG00000008789	ENSBTAG00000016021	ENSBTAG00000000259	ENSBTAG00000013054	ENSBTAG00000018349	ENSBTAG00000015457	ENSBTAG00000014791	ENSBTAG00000010979	ENSBTAG00000020567
ENSBTAG00000007247	ENSBTAG00000055017	ENSBTAG00000005210	ENSBTAG00000007993	ENSBTAG00000008448	ENSBTAG00000016936	ENSBTAG00000004129	ENSBTAG00000043576	ENSBTAG00000051378	ENSBTAG00000001959	ENSBTAG00000008948	ENSBTAG00000053018	ENSBTAG00000003728	ENSBTAG00000050145	ENSBTAG00000044038	ENSBTAG00000050392	ENSBTAG00000001489	ENSBTAG00000001697	ENSBTAG00000048122	ENSBTAG00000012805	ENSBTAG00000015086	ENSBTAG00000050076	ENSBTAG00000003825	ENSBTAG00000014834	ENSBTAG00000000260	ENSBTAG00000000260	ENSBTAG00000000260	ENSBTAG00000001192	ENSBTAG00000016204	ENSBTAG00000000260	ENSBTAG00000018771	ENSBTAG00000039356	ENSBTAG00000009145	ENSBTAG00000053188	ENSBTAG00000047325	ENSBTAG00000000260	ENSBTAG00000022227	ENSBTAG00000016337	ENSBTAG00000044064	ENSBTAG00000008341	ENSBTAG00000010977	ENSBTAG00000000243	ENSBTAG00000014105	ENSBTAG00000000260	ENSBTAG00000054541	ENSBTAG00000016656	ENSBTAG00000045633	ENSBTAG00000010388	ENSBTAG00000013421	ENSBTAG00000019972
ENSBTAG00000021838	ENSBTAG00000014172	ENSBTAG00000047734	ENSBTAG00000015017	ENSBTAG00000047319	ENSBTAG00000011454	ENSBTAG00000025942	ENSBTAG00000016381	ENSBTAG00000047274	ENSBTAG00000020070	ENSBTAG00000016709	ENSBTAG00000047316	ENSBTAG00000050294	ENSBTAG00000000782	ENSBTAG00000007510	ENSBTAG00000010091	ENSBTAG00000013645	ENSBTAG00000011975	ENSBTAG00000017478	ENSBTAG00000019726	ENSBTAG00000049436	ENSBTAG00000033217	ENSBTAG00000001321	ENSBTAG00000054306	ENSBTAG00000000261	ENSBTAG00000000261	ENSBTAG00000000261	ENSBTAG00000020781	ENSBTAG00000002497	ENSBTAG00000000261	ENSBTAG00000050716	ENSBTAG00000004097	ENSBTAG00000009144	ENSBTAG00000018088	ENSBTAG00000014179	ENSBTAG00000000261	ENSBTAG00000050091	ENSBTAG00000011765	ENSBTAG00000021635	ENSBTAG00000007204	ENSBTAG00000050644	ENSBTAG00000018041	ENSBTAG00000055293	ENSBTAG00000000261	ENSBTAG00000002430	ENSBTAG00000005828	ENSBTAG00000020043	ENSBTAG00000004383	ENSBTAG00000051830	ENSBTAG00000035662
ENSBTAG00000045498	ENSBTAG00000007762	ENSBTAG00000021975	ENSBTAG00000008571	ENSBTAG00000039954	ENSBTAG00000024608	ENSBTAG00000015988	ENSBTAG00000009124	ENSBTAG00000053520	ENSBTAG00000011713	ENSBTAG00000031383	ENSBTAG00000017276	ENSBTAG00000046237	ENSBTAG00000015154	ENSBTAG00000008593	ENSBTAG00000014286	ENSBTAG00000038972	ENSBTAG00000048304	ENSBTAG00000017305	ENSBTAG00000000442	ENSBTAG00000005178	ENSBTAG00000024509	ENSBTAG00000046391	ENSBTAG00000003665	ENSBTAG00000000264	ENSBTAG00000000264	ENSBTAG00000000264	ENSBTAG00000008437	ENSBTAG00000002923	ENSBTAG00000000264	ENSBTAG00000051108	ENSBTAG00000014060	ENSBTAG00000051218	ENSBTAG00000020194	ENSBTAG00000027854	ENSBTAG00000000264	ENSBTAG00000050630	ENSBTAG00000021033	ENSBTAG00000019096	ENSBTAG00000017141	ENSBTAG00000015996	ENSBTAG00000000560	ENSBTAG00000002419	ENSBTAG00000000264	ENSBTAG00000008650	ENSBTAG00000013170	ENSBTAG00000005021	ENSBTAG00000012305	ENSBTAG00000052727	ENSBTAG00000016741
ENSBTAG00000004086	ENSBTAG00000015779	ENSBTAG00000049983	ENSBTAG00000000981	ENSBTAG00000013664	ENSBTAG00000046875	ENSBTAG00000015441	ENSBTAG00000003491	ENSBTAG00000051151	ENSBTAG00000026769	ENSBTAG00000003752	ENSBTAG00000010522	ENSBTAG00000002126	ENSBTAG00000046750	ENSBTAG00000000286	ENSBTAG00000023734	ENSBTAG00000005018	ENSBTAG00000013527	ENSBTAG00000005093	ENSBTAG00000003825	ENSBTAG00000025903	ENSBTAG00000001721	ENSBTAG00000008021	ENSBTAG00000047448	ENSBTAG00000000265	ENSBTAG00000000265	ENSBTAG00000000265	ENSBTAG00000007187	ENSBTAG00000003191	ENSBTAG00000000265	ENSBTAG00000020418	ENSBTAG00000034586	ENSBTAG00000004388	ENSBTAG00000012834	ENSBTAG00000008370	ENSBTAG00000000265	ENSBTAG00000040082	ENSBTAG00000014315	ENSBTAG00000053353	ENSBTAG00000048217	ENSBTAG00000034347	ENSBTAG00000012219	ENSBTAG00000008269	ENSBTAG00000000265	ENSBTAG00000050313	ENSBTAG00000001193	ENSBTAG00000020791	ENSBTAG00000010387	ENSBTAG00000016189	ENSBTAG00000020073
ENSBTAG00000003752	ENSBTAG00000001219	ENSBTAG00000003568	ENSBTAG00000053833	ENSBTAG00000046337	ENSBTAG00000024980	ENSBTAG00000019914	ENSBTAG00000053317	ENSBTAG00000016063	ENSBTAG00000007794	ENSBTAG00000010246	ENSBTAG00000027341	ENSBTAG00000014501	ENSBTAG00000047330	ENSBTAG00000016266	ENSBTAG00000014229	ENSBTAG00000009354	ENSBTAG00000001570	ENSBTAG00000012537	ENSBTAG00000039513	ENSBTAG00000016275	ENSBTAG00000049369	ENSBTAG00000011279	ENSBTAG00000004826	ENSBTAG00000000266	ENSBTAG00000000266	ENSBTAG00000000266	ENSBTAG00000049397	ENSBTAG00000015666	ENSBTAG00000000266	ENSBTAG00000005261	ENSBTAG00000001754	ENSBTAG00000008654	ENSBTAG00000054342	ENSBTAG00000019480	ENSBTAG00000000266	ENSBTAG00000005685	ENSBTAG00000010419	ENSBTAG00000010015	ENSBTAG00000005082	ENSBTAG00000046486	ENSBTAG00000006050	ENSBTAG00000053980	ENSBTAG00000000266	ENSBTAG00000022255	ENSBTAG00000018849	ENSBTAG00000006735	ENSBTAG00000027442	ENSBTAG00000013266	ENSBTAG00000054689
ENSBTAG00000003083	ENSBTAG00000007531	ENSBTAG00000000279	ENSBTAG00000006864	ENSBTAG00000014501	ENSBTAG00000047924	ENSBTAG00000022022	ENSBTAG00000013099	ENSBTAG00000016478	ENSBTAG00000015547	ENSBTAG00000001852	ENSBTAG00000008376	ENSBTAG00000003018	ENSBTAG00000004356	ENSBTAG00000003279	ENSBTAG00000053791	ENSBTAG00000016107	ENSBTAG00000051530	ENSBTAG00000039813	ENSBTAG00000043480	ENSBTAG00000012338	ENSBTAG00000053719	ENSBTAG00000012737	ENSBTAG00000049577	ENSBTAG00000000267	ENSBTAG00000000267	ENSBTAG00000000267	ENSBTAG00000016590	ENSBTAG00000000244	ENSBTAG00000000267	ENSBTAG00000030322	ENSBTAG00000007369	ENSBTAG00000006806	ENSBTAG00000005138	ENSBTAG00000013686	ENSBTAG00000000267	ENSBTAG00000006474	ENSBTAG00000004710	ENSBTAG00000017697	ENSBTAG00000027854	ENSBTAG00000002942	ENSBTAG00000007177	ENSBTAG00000050485	ENSBTAG00000000267	ENSBTAG00000010688	ENSBTAG00000004043	ENSBTAG00000021974	ENSBTAG00000039688	ENSBTAG00000009332	ENSBTAG00000011865
ENSBTAG00000024406	ENSBTAG00000028359	ENSBTAG00000047319	ENSBTAG00000012004	ENSBTAG00000048544	ENSBTAG00000026809	ENSBTAG00000013163	ENSBTAG00000048792	ENSBTAG00000025477	ENSBTAG00000016814	ENSBTAG00000015878	ENSBTAG00000006949	ENSBTAG00000001173	ENSBTAG00000018321	ENSBTAG00000006823	ENSBTAG00000007651	ENSBTAG00000011447	ENSBTAG00000044155	ENSBTAG00000010236	ENSBTAG00000039581	ENSBTAG00000002478	ENSBTAG00000037456	ENSBTAG00000037778	ENSBTAG00000038737	ENSBTAG00000000269	ENSBTAG00000000269	ENSBTAG00000000269	ENSBTAG00000021815	ENSBTAG00000013220	ENSBTAG00000000269	ENSBTAG00000007844	ENSBTAG00000033510	ENSBTAG00000002651	ENSBTAG00000017069	ENSBTAG00000019621	ENSBTAG00000000269	ENSBTAG00000046750	ENSBTAG00000038369	ENSBTAG00000014278	ENSBTAG00000002350	ENSBTAG00000019812	ENSBTAG00000003762	ENSBTAG00000019023	ENSBTAG00000000269	ENSBTAG00000021370	ENSBTAG00000005055	ENSBTAG00000010452	ENSBTAG00000006071	ENSBTAG00000000607	ENSBTAG00000012261
ENSBTAG00000000973	ENSBTAG00000011865	ENSBTAG00000006069	ENSBTAG00000004824	ENSBTAG00000014912	ENSBTAG00000017855	ENSBTAG00000008954	ENSBTAG00000008295	ENSBTAG00000048790	ENSBTAG00000013368	ENSBTAG00000000836	ENSBTAG00000054042	ENSBTAG00000021845	ENSBTAG00000010793	ENSBTAG00000012720	ENSBTAG00000008370	ENSBTAG00000007550	ENSBTAG00000055282	ENSBTAG00000049093	ENSBTAG00000015361	ENSBTAG00000014470	ENSBTAG00000019554	ENSBTAG00000038195	ENSBTAG00000009943	ENSBTAG00000000271	ENSBTAG00000000271	ENSBTAG00000000271	ENSBTAG00000007439	ENSBTAG00000011312	ENSBTAG00000000271	ENSBTAG00000027900	ENSBTAG00000003303	ENSBTAG00000013116	ENSBTAG00000016080	ENSBTAG00000051439	ENSBTAG00000000271	ENSBTAG00000004905	ENSBTAG00000021632	ENSBTAG00000004895	ENSBTAG00000000699	ENSBTAG00000038929	ENSBTAG00000010343	ENSBTAG00000011578	ENSBTAG00000000271	ENSBTAG00000010833	ENSBTAG00000006466	ENSBTAG00000037778	ENSBTAG00000021594	ENSBTAG00000014759	ENSBTAG00000017446
ENSBTAG00000006984	ENSBTAG00000050052	ENSBTAG00000003820	ENSBTAG00000032657	ENSBTAG00000015366	ENSBTAG00000050493	ENSBTAG00000016746	ENSBTAG00000052215	ENSBTAG00000049217	ENSBTAG00000007659	ENSBTAG00000017922	ENSBTAG00000048393	ENSBTAG00000000981	ENSBTAG00000047144	ENSBTAG00000018188	ENSBTAG00000055271	ENSBTAG00000002858	ENSBTAG00000002029	ENSBTAG00000012116	ENSBTAG00000011001	ENSBTAG00000013819	ENSBTAG00000017715	ENSBTAG00000049782	ENSBTAG00000018474	ENSBTAG00000000273	ENSBTAG00000000273	ENSBTAG00000000273	ENSBTAG00000016080	ENSBTAG00000008537	ENSBTAG00000000273	ENSBTAG00000013920	ENSBTAG00000048509	ENSBTAG00000008816	ENSBTAG00000000256	ENSBTAG00000009617	ENSBTAG00000000273	ENSBTAG00000011733	ENSBTAG00000017911	ENSBTAG00000054199	ENSBTAG00000047768	ENSBTAG00000021506	ENSBTAG00000011941	ENSBTAG00000019761	ENSBTAG00000000273	ENSBTAG00000030542	ENSBTAG00000050088	ENSBTAG00000047582	ENSBTAG00000050669	ENSBTAG00000020316	ENSBTAG00000000322
ENSBTAG00000017799	ENSBTAG00000004270	ENSBTAG00000030503	ENSBTAG00000013801	ENSBTAG00000019368	ENSBTAG00000022278	ENSBTAG00000008076	ENSBTAG00000004119	ENSBTAG00000015334	ENSBTAG00000039504	ENSBTAG00000009363	ENSBTAG00000037883	ENSBTAG00000001209	ENSBTAG00000030278	ENSBTAG00000008061	ENSBTAG00000038974	ENSBTAG00000009737	ENSBTAG00000000253	ENSBTAG00000034501	ENSBTAG00000020914	ENSBTAG00000012280	ENSBTAG00000000044	ENSBTAG00000002551	ENSBTAG00000050361	ENSBTAG00000000274	ENSBTAG00000000274	ENSBTAG00000000274	ENSBTAG00000031453	ENSBTAG00000051777	ENSBTAG00000000274	ENSBTAG00000021294	ENSBTAG00000002088	ENSBTAG00000012191	ENSBTAG00000007494	ENSBTAG00000039834	ENSBTAG00000000274	ENSBTAG00000001390	ENSBTAG00000054881	ENSBTAG00000004295	ENSBTAG00000039722	ENSBTAG00000045824	ENSBTAG00000014130	ENSBTAG00000026919	ENSBTAG00000000274	ENSBTAG00000016093	ENSBTAG00000038619	ENSBTAG00000049341	ENSBTAG00000007835	ENSBTAG00000053875	ENSBTAG00000017133
ENSBTAG00000018725	ENSBTAG00000048597	ENSBTAG00000000517	ENSBTAG00000018725	ENSBTAG00000020983	ENSBTAG00000024000	ENSBTAG00000019448	ENSBTAG00000050799	ENSBTAG00000004862	ENSBTAG00000015441	ENSBTAG00000000667	ENSBTAG00000009033	ENSBTAG00000034033	ENSBTAG00000047998	ENSBTAG00000009479	ENSBTAG00000020539	ENSBTAG00000001694	ENSBTAG00000047876	ENSBTAG00000018805	ENSBTAG00000021483	ENSBTAG00000020363	ENSBTAG00000019011	ENSBTAG00000013367	ENSBTAG00000050435	ENSBTAG00000000275	ENSBTAG00000000275	ENSBTAG00000000275	ENSBTAG00000004114	ENSBTAG00000006569	ENSBTAG00000000275	ENSBTAG00000030317	ENSBTAG00000001420	ENSBTAG00000051230	ENSBTAG00000014543	ENSBTAG00000003490	ENSBTAG00000000275	ENSBTAG00000009156	ENSBTAG00000019907	ENSBTAG00000016331	ENSBTAG00000046524	ENSBTAG00000031012	ENSBTAG00000010175	ENSBTAG00000014611	ENSBTAG00000000275	ENSBTAG00000002934	ENSBTAG00000007981	ENSBTAG00000014596	ENSBTAG00000046324	ENSBTAG00000025550	ENSBTAG00000046343
ENSBTAG00000020512	ENSBTAG00000008579	ENSBTAG00000018914	ENSBTAG00000034978	ENSBTAG00000033835	ENSBTAG00000033621	ENSBTAG00000019072	ENSBTAG00000006680	ENSBTAG00000020592	ENSBTAG00000016913	ENSBTAG00000019434	ENSBTAG00000037410	ENSBTAG00000005504	ENSBTAG00000014058	ENSBTAG00000015362	ENSBTAG00000011782	ENSBTAG00000015505	ENSBTAG00000032193	ENSBTAG00000013176	ENSBTAG00000004037	ENSBTAG00000055078	ENSBTAG00000009182	ENSBTAG00000047834	ENSBTAG00000016933	ENSBTAG00000000277	ENSBTAG00000000277	ENSBTAG00000000277	ENSBTAG00000021182	ENSBTAG00000020923	ENSBTAG00000000277	ENSBTAG00000015651	ENSBTAG00000014614	ENSBTAG00000015991	ENSBTAG00000045994	ENSBTAG00000010860	ENSBTAG00000000277	ENSBTAG00000017312	ENSBTAG00000014821	ENSBTAG00000000784	ENSBTAG00000013706	ENSBTAG00000046726	ENSBTAG00000048613	ENSBTAG00000046358	ENSBTAG00000000277	ENSBTAG00000012518	ENSBTAG00000000473	ENSBTAG00000049547	ENSBTAG00000054657	ENSBTAG00000047596	ENSBTAG00000015385
ENSBTAG00000001186	ENSBTAG00000007921	ENSBTAG00000033481	ENSBTAG00000051752	ENSBTAG00000017936	ENSBTAG00000046772	ENSBTAG00000008429	ENSBTAG00000053767	ENSBTAG00000009302	ENSBTAG00000049223	ENSBTAG00000047591	ENSBTAG00000002856	ENSBTAG00000051240	ENSBTAG00000033365	ENSBTAG00000023198	ENSBTAG00000005086	ENSBTAG00000050056	ENSBTAG00000000454	ENSBTAG00000017373	ENSBTAG00000022227	ENSBTAG00000014357	ENSBTAG00000007109	ENSBTAG00000032518	ENSBTAG00000015989	ENSBTAG00000000278	ENSBTAG00000000278	ENSBTAG00000000278	ENSBTAG00000008705	ENSBTAG00000018373	ENSBTAG00000000278	ENSBTAG00000009575	ENSBTAG00000003705	ENSBTAG00000010185	ENSBTAG00000051607	ENSBTAG00000015789	ENSBTAG00000000278	ENSBTAG00000020810	ENSBTAG00000052582	ENSBTAG00000034674	ENSBTAG00000010196	ENSBTAG00000004459	ENSBTAG00000011837	ENSBTAG00000051352	ENSBTAG00000000278	ENSBTAG00000020693	ENSBTAG00000019302	ENSBTAG00000017976	ENSBTAG00000006035	ENSBTAG00000031906	ENSBTAG00000025148
ENSBTAG00000010809	ENSBTAG00000046584	ENSBTAG00000032623	ENSBTAG00000019771	ENSBTAG00000009717	ENSBTAG00000013909	ENSBTAG00000021069	ENSBTAG00000007131	ENSBTAG00000011461	ENSBTAG00000012977	ENSBTAG00000047997	ENSBTAG00000011508	ENSBTAG00000040380	ENSBTAG00000052619	ENSBTAG00000023806	ENSBTAG00000020264	ENSBTAG00000018576	ENSBTAG00000011241	ENSBTAG00000027204	ENSBTAG00000053188	ENSBTAG00000020853	ENSBTAG00000040053	ENSBTAG00000015235	ENSBTAG00000006377	ENSBTAG00000000279	ENSBTAG00000000279	ENSBTAG00000000279	ENSBTAG00000004471	ENSBTAG00000011740	ENSBTAG00000000279	ENSBTAG00000004518	ENSBTAG00000054517	ENSBTAG00000039719	ENSBTAG00000001385	ENSBTAG00000003397	ENSBTAG00000000279	ENSBTAG00000014927	ENSBTAG00000046552	ENSBTAG00000014620	ENSBTAG00000043301	ENSBTAG00000046129	ENSBTAG00000023274	ENSBTAG00000017221	ENSBTAG00000000279	ENSBTAG00000018356	ENSBTAG00000007433	ENSBTAG00000017830	ENSBTAG00000008993	ENSBTAG00000004266	ENSBTAG00000006222
ENSBTAG00000006189	ENSBTAG00000050728	ENSBTAG00000030595	ENSBTAG00000008352	ENSBTAG00000033727	ENSBTAG00000019070	ENSBTAG00000009881	ENSBTAG00000024814	ENSBTAG00000052025	ENSBTAG00000021805	ENSBTAG00000008913	ENSBTAG00000046313	ENSBTAG00000032531	ENSBTAG00000000603	ENSBTAG00000009461	ENSBTAG00000008224	ENSBTAG00000004860	ENSBTAG00000045734	ENSBTAG00000015639	ENSBTAG00000050466	ENSBTAG00000008936	ENSBTAG00000019399	ENSBTAG00000053179	ENSBTAG00000008897	ENSBTAG00000000281	ENSBTAG00000000281	ENSBTAG00000000281	ENSBTAG00000034827	ENSBTAG00000006795	ENSBTAG00000000281	ENSBTAG00000011021	ENSBTAG00000026278	ENSBTAG00000016562	ENSBTAG00000018223	ENSBTAG00000008323	ENSBTAG00000000281	ENSBTAG00000029763	ENSBTAG00000016385	ENSBTAG00000002104	ENSBTAG00000012699	ENSBTAG00000055077	ENSBTAG00000009547	ENSBTAG00000025297	ENSBTAG00000000281	ENSBTAG00000014485	ENSBTAG00000008147	ENSBTAG00000027181	ENSBTAG00000001692	ENSBTAG00000039201	ENSBTAG00000007606
ENSBTAG00000014400	ENSBTAG00000013133	ENSBTAG00000011779	ENSBTAG00000001077	ENSBTAG00000012931	ENSBTAG00000006754	ENSBTAG00000048837	ENSBTAG00000037348	ENSBTAG00000014159	ENSBTAG00000021923	ENSBTAG00000001000	ENSBTAG00000014981	ENSBTAG00000002531	ENSBTAG00000033140	ENSBTAG00000018438	ENSBTAG00000051759	ENSBTAG00000006385	ENSBTAG00000006452	ENSBTAG00000008954	ENSBTAG00000032531	ENSBTAG00000005797	ENSBTAG00000013614	ENSBTAG00000053777	ENSBTAG00000006552	ENSBTAG00000000283	ENSBTAG00000000283	ENSBTAG00000000283	ENSBTAG00000044132	ENSBTAG00000048360	ENSBTAG00000000283	ENSBTAG00000006984	ENSBTAG00000043951	ENSBTAG00000006035	ENSBTAG00000013227	ENSBTAG00000050336	ENSBTAG00000000283	ENSBTAG00000011028	ENSBTAG00000034936	ENSBTAG00000000014	ENSBTAG00000005917	ENSBTAG00000048324	ENSBTAG00000019648	ENSBTAG00000027713	ENSBTAG00000000283	ENSBTAG00000053103	ENSBTAG00000046324	ENSBTAG00000009668	ENSBTAG00000038116	ENSBTAG00000011783	ENSBTAG00000006042
ENSBTAG00000033669	ENSBTAG00000006671	ENSBTAG00000011147	ENSBTAG00000016442	ENSBTAG00000019175	ENSBTAG00000009535	ENSBTAG00000004240	ENSBTAG00000049383	ENSBTAG00000006273	ENSBTAG00000007502	ENSBTAG00000050586	ENSBTAG00000033221	ENSBTAG00000052079	ENSBTAG00000012467	ENSBTAG00000019157	ENSBTAG00000054981	ENSBTAG00000021620	ENSBTAG00000007194	ENSBTAG00000007411	ENSBTAG00000019805	ENSBTAG00000032152	ENSBTAG00000026344	ENSBTAG00000051916	ENSBTAG00000045974	ENSBTAG00000000284	ENSBTAG00000000284	ENSBTAG00000000284	ENSBTAG00000020406	ENSBTAG00000005163	ENSBTAG00000000284	ENSBTAG00000007461	ENSBTAG00000032068	ENSBTAG00000017468	ENSBTAG00000046724	ENSBTAG00000027080	ENSBTAG00000000284	ENSBTAG00000016554	ENSBTAG00000020334	ENSBTAG00000031335	ENSBTAG00000012276	ENSBTAG00000001014	ENSBTAG00000013813	ENSBTAG00000017455	ENSBTAG00000000284	ENSBTAG00000015482	ENSBTAG00000045966	ENSBTAG00000023377	ENSBTAG00000003332	ENSBTAG00000015349	ENSBTAG00000049814
ENSBTAG00000007765	ENSBTAG00000009691	ENSBTAG00000007545	ENSBTAG00000014506	ENSBTAG00000046129	ENSBTAG00000015426	ENSBTAG00000012678	ENSBTAG00000008251	ENSBTAG00000018326	ENSBTAG00000026896	ENSBTAG00000001100	ENSBTAG00000001471	ENSBTAG00000001724	ENSBTAG00000044292	ENSBTAG00000012634	ENSBTAG00000008175	ENSBTAG00000015952	ENSBTAG00000009541	ENSBTAG00000054911	ENSBTAG00000049845	ENSBTAG00000008384	ENSBTAG00000003275	ENSBTAG00000006288	ENSBTAG00000014496	ENSBTAG00000000285	ENSBTAG00000000285	ENSBTAG00000000285	ENSBTAG00000040128	ENSBTAG00000021413	ENSBTAG00000000285	ENSBTAG00000006578	ENSBTAG00000051132	ENSBTAG00000024814	ENSBTAG00000050068	ENSBTAG00000003525	ENSBTAG00000000285	ENSBTAG00000017478	ENSBTAG00000021887	ENSBTAG00000008575	ENSBTAG00000043462	ENSBTAG00000044796	ENSBTAG00000004115	ENSBTAG00000019376	ENSBTAG00000000285	ENSBTAG00000008416	ENSBTAG00000011887	ENSBTAG00000001483	ENSBTAG00000004073	ENSBTAG00000027405	ENSBTAG00000010721
ENSBTAG00000051530	ENSBTAG00000052677	ENSBTAG00000051955	ENSBTAG00000001112	ENSBTAG00000000078	ENSBTAG00000020139	ENSBTAG00000010444	ENSBTAG00000016467	ENSBTAG00000043562	ENSBTAG00000025760	ENSBTAG00000013138	ENSBTAG00000020516	ENSBTAG00000005917	ENSBTAG00000025410	ENSBTAG00000039582	ENSBTAG00000021304	ENSBTAG00000048485	ENSBTAG00000053563	ENSBTAG00000013524	ENSBTAG00000007714	ENSBTAG00000020334	ENSBTAG00000000698	ENSBTAG00000053602	ENSBTAG00000023283	ENSBTAG00000000286	ENSBTAG00000000286	ENSBTAG00000000286	ENSBTAG00000004432	ENSBTAG00000013732	ENSBTAG00000000286	ENSBTAG00000012601	ENSBTAG00000002026	ENSBTAG00000026111	ENSBTAG00000004211	ENSBTAG00000018889	ENSBTAG00000000286	ENSBTAG00000000942	ENSBTAG00000001133	ENSBTAG00000012191	ENSBTAG00000011028	ENSBTAG00000011914	ENSBTAG00000012096	ENSBTAG00000051451	ENSBTAG00000000286	ENSBTAG00000007307	ENSBTAG00000048030	ENSBTAG00000010082	ENSBTAG00000052781	ENSBTAG00000008944	ENSBTAG00000000752
ENSBTAG00000019777	ENSBTAG00000038866	ENSBTAG00000008202	ENSBTAG00000018946	ENSBTAG00000009835	ENSBTAG00000009156	ENSBTAG00000010048	ENSBTAG00000000540	ENSBTAG00000031669	ENSBTAG00000052449	ENSBTAG00000009132	ENSBTAG00000005270	ENSBTAG00000007734	ENSBTAG00000054930	ENSBTAG00000017368	ENSBTAG00000015559	ENSBTAG00000002414	ENSBTAG00000046375	ENSBTAG00000012014	ENSBTAG00000007696	ENSBTAG00000052795	ENSBTAG00000008314	ENSBTAG00000018101	ENSBTAG00000021249	ENSBTAG00000000287	ENSBTAG00000000287	ENSBTAG00000000287	ENSBTAG00000004835	ENSBTAG00000013761	ENSBTAG00000000287	ENSBTAG00000002188	ENSBTAG00000027172	ENSBTAG00000007624	ENSBTAG00000011034	ENSBTAG00000017222	ENSBTAG00000000287	ENSBTAG00000019907	ENSBTAG00000010620	ENSBTAG00000032187	ENSBTAG00000007880	ENSBTAG00000053305	ENSBTAG00000016007	ENSBTAG00000005444	ENSBTAG00000000287	ENSBTAG00000021259	ENSBTAG00000006282	ENSBTAG00000006904	ENSBTAG00000004139	ENSBTAG00000050037	ENSBTAG00000001731
ENSBTAG00000009839	ENSBTAG00000001295	ENSBTAG00000044053	ENSBTAG00000016737	ENSBTAG00000009433	ENSBTAG00000000342	ENSBTAG00000009132	ENSBTAG00000006080	ENSBTAG00000031246	ENSBTAG00000008091	ENSBTAG00000050515	ENSBTAG00000014141	ENSBTAG00000007596	ENSBTAG00000048350	ENSBTAG00000006385	ENSBTAG00000003222	ENSBTAG00000006273	ENSBTAG00000024663	ENSBTAG00000001852	ENSBTAG00000019337	ENSBTAG00000016225	ENSBTAG00000013929	ENSBTAG00000006082	ENSBTAG00000024381	ENSBTAG00000000288	ENSBTAG00000000288	ENSBTAG00000000288	ENSBTAG00000007319	ENSBTAG00000051419	ENSBTAG00000000288	ENSBTAG00000030337	ENSBTAG00000020795	ENSBTAG00000054657	ENSBTAG00000048544	ENSBTAG00000001822	ENSBTAG00000000288	ENSBTAG00000014611	ENSBTAG00000019811	ENSBTAG00000012249	ENSBTAG00000010428	ENSBTAG00000005002	ENSBTAG00000049309	ENSBTAG00000046746	ENSBTAG00000000288	ENSBTAG00000018914	ENSBTAG00000053581	ENSBTAG00000002626	ENSBTAG00000043583	ENSBTAG00000045940	ENSBTAG00000003255
ENSBTAG00000014191	ENSBTAG00000008479	ENSBTAG00000024884	ENSBTAG00000009543	ENSBTAG00000046110	ENSBTAG00000052132	ENSBTAG00000023814	ENSBTAG00000017371	ENSBTAG00000005805	ENSBTAG00000030973	ENSBTAG00000019722	ENSBTAG00000055295	ENSBTAG00000050535	ENSBTAG00000001826	ENSBTAG00000009462	ENSBTAG00000003370	ENSBTAG00000025494	ENSBTAG00000001246	ENSBTAG00000030921	ENSBTAG00000043839	ENSBTAG00000053578	ENSBTAG00000045604	ENSBTAG00000027327	ENSBTAG00000016284	ENSBTAG00000000289	ENSBTAG00000000289	ENSBTAG00000000289	ENSBTAG00000054688	ENSBTAG00000003376	ENSBTAG00000000289	ENSBTAG00000015094	ENSBTAG00000024378	ENSBTAG00000015893	ENSBTAG00000009762	ENSBTAG00000018705	ENSBTAG00000000289	ENSBTAG00000019448	ENSBTAG00000038798	ENSBTAG00000003307	ENSBTAG00000020218	ENSBTAG00000012104	ENSBTAG00000040393	ENSBTAG00000000213	ENSBTAG00000000289	ENSBTAG00000018413	ENSBTAG00000052352	ENSBTAG00000050839	ENSBTAG00000005482	ENSBTAG00000021652	ENSBTAG00000002846
ENSBTAG00000004958	ENSBTAG00000005477	ENSBTAG00000013336	ENSBTAG00000005353	ENSBTAG00000051913	ENSBTAG00000011558	ENSBTAG00000001845	ENSBTAG00000011551	ENSBTAG00000010128	ENSBTAG00000004976	ENSBTAG00000015047	ENSBTAG00000031906	ENSBTAG00000011936	ENSBTAG00000011082	ENSBTAG00000007700	ENSBTAG00000018564	ENSBTAG00000050769	ENSBTAG00000011693	ENSBTAG00000020119	ENSBTAG00000013210	ENSBTAG00000002863	ENSBTAG00000006084	ENSBTAG00000051229	ENSBTAG00000011602	ENSBTAG00000000290	ENSBTAG00000000290	ENSBTAG00000000290	ENSBTAG00000003456	ENSBTAG00000016504	ENSBTAG00000000290	ENSBTAG00000013320	ENSBTAG00000023792	ENSBTAG00000005115	ENSBTAG00000010158	ENSBTAG00000049788	ENSBTAG00000000290	ENSBTAG00000018841	ENSBTAG00000001507	ENSBTAG00000004676	ENSBTAG00000049044	ENSBTAG00000016963	ENSBTAG00000007592	ENSBTAG00000002457	ENSBTAG00000000290	ENSBTAG00000017877	ENSBTAG00000038938	ENSBTAG00000047956	ENSBTAG00000018062	ENSBTAG00000035768	ENSBTAG00000018984
ENSBTAG00000002976	ENSBTAG00000026080	ENSBTAG00000005356	ENSBTAG00000033727	ENSBTAG00000015434	ENSBTAG00000052953	ENSBTAG00000006551	ENSBTAG00000010635	ENSBTAG00000032247	ENSBTAG00000017056	ENSBTAG00000010653	ENSBTAG00000021057	ENSBTAG00000000742	ENSBTAG00000019630	ENSBTAG00000014863	ENSBTAG00000016138	ENSBTAG00000017836	ENSBTAG00000014046	ENSBTAG00000051810	ENSBTAG00000026283	ENSBTAG00000000522	ENSBTAG00000007300	ENSBTAG00000019733	ENSBTAG00000014172	ENSBTAG00000000291	ENSBTAG00000000291	ENSBTAG00000000291	ENSBTAG00000018045	ENSBTAG00000054253	ENSBTAG00000000291	ENSBTAG00000050877	ENSBTAG00000010265	ENSBTAG00000018138	ENSBTAG00000001616	ENSBTAG00000004751	ENSBTAG00000000291	ENSBTAG00000015991	ENSBTAG00000004175	ENSBTAG00000010145	ENSBTAG00000019500	ENSBTAG00000051210	ENSBTAG00000016169	ENSBTAG00000007152	ENSBTAG00000000291	ENSBTAG00000008111	ENSBTAG00000048049	ENSBTAG00000023907	ENSBTAG00000005928	ENSBTAG00000007035	ENSBTAG00000008695
ENSBTAG00000016266	ENSBTAG00000048049	ENSBTAG00000006588	ENSBTAG00000017869	ENSBTAG00000003569	ENSBTAG00000016481	ENSBTAG00000012121	ENSBTAG00000007104	ENSBTAG00000011706	ENSBTAG00000049942	ENSBTAG00000047054	ENSBTAG00000000781	ENSBTAG00000043555	ENSBTAG00000049557	ENSBTAG00000004275	ENSBTAG00000009109	ENSBTAG00000038662	ENSBTAG00000020070	ENSBTAG00000046291	ENSBTAG00000009476	ENSBTAG00000011325	ENSBTAG00000001865	ENSBTAG00000038233	ENSBTAG00000053050	ENSBTAG00000000292	ENSBTAG00000000292	ENSBTAG00000000292	ENSBTAG00000022020	ENSBTAG00000000801	ENSBTAG00000000292	ENSBTAG00000006354	ENSBTAG00000006359	ENSBTAG00000000837	ENSBTAG00000017122	ENSBTAG00000013502	ENSBTAG00000000292	ENSBTAG00000045649	ENSBTAG00000013241	ENSBTAG00000020852	ENSBTAG00000051149	ENSBTAG00000018633	ENSBTAG00000001962	ENSBTAG00000010134	ENSBTAG00000000292	ENSBTAG00000011578	ENSBTAG00000015267	ENSBTAG00000012216	ENSBTAG00000001879	ENSBTAG00000009349	ENSBTAG00000000030
ENSBTAG00000008766	ENSBTAG00000007626	ENSBTAG00000013414	ENSBTAG00000003398	ENSBTAG00000052904	ENSBTAG00000013298	ENSBTAG00000047914	ENSBTAG00000004751	ENSBTAG00000048395	ENSBTAG00000012454	ENSBTAG00000049359	ENSBTAG00000016112	ENSBTAG00000003396	ENSBTAG00000048488	ENSBTAG00000017655	ENSBTAG00000047545	ENSBTAG00000046266	ENSBTAG00000009274	ENSBTAG00000000418	ENSBTAG00000026604	ENSBTAG00000010236	ENSBTAG00000016413	ENSBTAG00000047621	ENSBTAG00000005832	ENSBTAG00000000295	ENSBTAG00000000295	ENSBTAG00000000295	ENSBTAG00000010868	ENSBTAG00000001273	ENSBTAG00000000295	ENSBTAG00000026751	ENSBTAG00000011112	ENSBTAG00000021923	ENSBTAG00000045218	ENSBTAG00000003741	ENSBTAG00000000295	ENSBTAG00000003850	ENSBTAG00000055282	ENSBTAG00000012708	ENSBTAG00000000111	ENSBTAG00000008465	ENSBTAG00000033252	ENSBTAG00000018282	ENSBTAG00000000295	ENSBTAG00000019140	ENSBTAG00000003326	ENSBTAG00000013066	ENSBTAG00000017655	ENSBTAG00000002704	ENSBTAG00000014612
ENSBTAG00000002019	ENSBTAG00000001818	ENSBTAG00000009494	ENSBTAG00000007220	ENSBTAG00000050258	ENSBTAG00000052989	ENSBTAG00000014402	ENSBTAG00000008609	ENSBTAG00000051281	ENSBTAG00000046037	ENSBTAG00000017478	ENSBTAG00000018039	ENSBTAG00000037400	ENSBTAG00000015089	ENSBTAG00000004302	ENSBTAG00000032875	ENSBTAG00000007890	ENSBTAG00000017922	ENSBTAG00000045929	ENSBTAG00000002194	ENSBTAG00000005586	ENSBTAG00000017528	ENSBTAG00000039196	ENSBTAG00000033080	ENSBTAG00000000296	ENSBTAG00000000296	ENSBTAG00000000296	ENSBTAG00000054600	ENSBTAG00000019646	ENSBTAG00000000296	ENSBTAG00000001977	ENSBTAG00000001785	ENSBTAG00000049572	ENSBTAG00000051125	ENSBTAG00000051421	ENSBTAG00000000296	ENSBTAG00000010124	ENSBTAG00000044121	ENSBTAG00000001843	ENSBTAG00000001858	ENSBTAG00000004660	ENSBTAG00000011463	ENSBTAG00000001931	ENSBTAG00000000296	ENSBTAG00000006138	ENSBTAG00000027246	ENSBTAG00000009021	ENSBTAG00000022471	ENSBTAG00000019685	ENSBTAG00000025931
ENSBTAG00000011770	ENSBTAG00000037465	ENSBTAG00000013098	ENSBTAG00000014567	ENSBTAG00000010976	ENSBTAG00000005017	ENSBTAG00000004976	ENSBTAG00000005938	ENSBTAG00000017886	ENSBTAG00000005685	ENSBTAG00000017291	ENSBTAG00000001135	ENSBTAG00000010647	ENSBTAG00000008140	ENSBTAG00000021061	ENSBTAG00000004333	ENSBTAG00000050765	ENSBTAG00000005093	ENSBTAG00000017530	ENSBTAG00000044097	ENSBTAG00000001392	ENSBTAG00000006029	ENSBTAG00000051867	ENSBTAG00000014698	ENSBTAG00000000297	ENSBTAG00000000297	ENSBTAG00000000297	ENSBTAG00000007133	ENSBTAG00000011759	ENSBTAG00000000297	ENSBTAG00000010758	ENSBTAG00000026813	ENSBTAG00000017063	ENSBTAG00000003669	ENSBTAG00000010188	ENSBTAG00000000297	ENSBTAG00000014735	ENSBTAG00000009698	ENSBTAG00000012788	ENSBTAG00000016320	ENSBTAG00000045893	ENSBTAG00000047319	ENSBTAG00000009455	ENSBTAG00000000297	ENSBTAG00000005917	ENSBTAG00000008792	ENSBTAG00000013843	ENSBTAG00000002112	ENSBTAG00000017438	ENSBTAG00000054063
ENSBTAG00000020190	ENSBTAG00000008852	ENSBTAG00000018834	ENSBTAG00000046922	ENSBTAG00000021211	ENSBTAG00000047902	ENSBTAG00000008756	ENSBTAG00000051524	ENSBTAG00000019771	ENSBTAG00000004307	ENSBTAG00000001717	ENSBTAG00000015229	ENSBTAG00000012777	ENSBTAG00000037799	ENSBTAG00000014093	ENSBTAG00000049973	ENSBTAG00000050459	ENSBTAG00000015356	ENSBTAG00000009201	ENSBTAG00000018994	ENSBTAG00000001036	ENSBTAG00000052115	ENSBTAG00000010361	ENSBTAG00000010002	ENSBTAG00000000300	ENSBTAG00000000300	ENSBTAG00000000300	ENSBTAG00000020043	ENSBTAG00000010551	ENSBTAG00000000300	ENSBTAG00000004267	ENSBTAG00000016864	ENSBTAG00000003403	ENSBTAG00000039772	ENSBTAG00000002717	ENSBTAG00000000300	ENSBTAG00000005344	ENSBTAG00000016622	ENSBTAG00000002182	ENSBTAG00000035882	ENSBTAG00000007016	ENSBTAG00000039483	ENSBTAG00000046037	ENSBTAG00000000300	ENSBTAG00000013468	ENSBTAG00000004989	ENSBTAG00000002828	ENSBTAG00000020981	ENSBTAG00000012142	ENSBTAG00000027204
ENSBTAG00000002882	ENSBTAG00000010563	ENSBTAG00000008575	ENSBTAG00000014278	ENSBTAG00000026684	ENSBTAG00000019369	ENSBTAG00000042134	ENSBTAG00000006574	ENSBTAG00000015984	ENSBTAG00000013849	ENSBTAG00000004494	ENSBTAG00000049726	ENSBTAG00000049280	ENSBTAG00000052504	ENSBTAG00000046004	ENSBTAG00000016591	ENSBTAG00000012125	ENSBTAG00000030876	ENSBTAG00000006185	ENSBTAG00000018732	ENSBTAG00000008505	ENSBTAG00000017743	ENSBTAG00000021756	ENSBTAG00000049422	ENSBTAG00000000301	ENSBTAG00000000301	ENSBTAG00000000301	ENSBTAG00000006789	ENSBTAG00000020622	ENSBTAG00000000301	ENSBTAG00000030973	ENSBTAG00000012447	ENSBTAG00000009828	ENSBTAG00000020342	ENSBTAG00000031806	ENSBTAG00000000301	ENSBTAG00000003049	ENSBTAG00000006447	ENSBTAG00000016766	ENSBTAG00000012724	ENSBTAG00000012847	ENSBTAG00000019116	ENSBTAG00000026097	ENSBTAG00000000301	ENSBTAG00000001250	ENSBTAG00000015144	ENSBTAG00000005960	ENSBTAG00000010803	ENSBTAG00000038258	ENSBTAG00000032517
ENSBTAG00000000414	ENSBTAG00000031809	ENSBTAG00000047815	ENSBTAG00000026684	ENSBTAG00000007384	ENSBTAG00000010082	ENSBTAG00000025340	ENSBTAG00000052138	ENSBTAG00000018722	ENSBTAG00000032068	ENSBTAG00000024851	ENSBTAG00000049451	ENSBTAG00000044812	ENSBTAG00000012025	ENSBTAG00000026586	ENSBTAG00000001911	ENSBTAG00000013994	ENSBTAG00000012755	ENSBTAG00000047054	ENSBTAG00000027676	ENSBTAG00000001021	ENSBTAG00000017616	ENSBTAG00000005990	ENSBTAG00000021145	ENSBTAG00000000305	ENSBTAG00000000305	ENSBTAG00000000305	ENSBTAG00000005408	ENSBTAG00000008966	ENSBTAG00000000305	ENSBTAG00000000220	ENSBTAG00000050377	ENSBTAG00000012024	ENSBTAG00000019024	ENSBTAG00000017677	ENSBTAG00000000305	ENSBTAG00000051383	ENSBTAG00000046379	ENSBTAG00000018813	ENSBTAG00000024723	ENSBTAG00000018013	ENSBTAG00000012088	ENSBTAG00000054553	ENSBTAG00000000305	ENSBTAG00000020213	ENSBTAG00000045854	ENSBTAG00000012139	ENSBTAG00000014614	ENSBTAG00000030543	ENSBTAG00000011616
ENSBTAG00000045834	ENSBTAG00000052466	ENSBTAG00000000897	ENSBTAG00000025078	ENSBTAG00000034385	ENSBTAG00000000707	ENSBTAG00000002882	ENSBTAG00000012016	ENSBTAG00000018829	ENSBTAG00000017132	ENSBTAG00000040331	ENSBTAG00000033222	ENSBTAG00000020953	ENSBTAG00000020642	ENSBTAG00000012818	ENSBTAG00000014092	ENSBTAG00000015567	ENSBTAG00000049291	ENSBTAG00000021833	ENSBTAG00000005960	ENSBTAG00000031010	ENSBTAG00000021953	ENSBTAG00000012976	ENSBTAG00000001476	ENSBTAG00000000306	ENSBTAG00000000306	ENSBTAG00000000306	ENSBTAG00000000737	ENSBTAG00000020346	ENSBTAG00000000306	ENSBTAG00000007931	ENSBTAG00000039728	ENSBTAG00000025952	ENSBTAG00000021025	ENSBTAG00000012838	ENSBTAG00000000306	ENSBTAG00000046152	ENSBTAG00000006630	ENSBTAG00000017715	ENSBTAG00000048152	ENSBTAG00000054484	ENSBTAG00000031723	ENSBTAG00000002296	ENSBTAG00000000306	ENSBTAG00000016804	ENSBTAG00000015582	ENSBTAG00000000076	ENSBTAG00000044208	ENSBTAG00000002305	ENSBTAG00000018381
ENSBTAG00000011154	ENSBTAG00000018422	ENSBTAG00000012909	ENSBTAG00000002917	ENSBTAG00000021799	ENSBTAG00000012535	ENSBTAG00000039504	ENSBTAG00000033803	ENSBTAG00000019107	ENSBTAG00000005064	ENSBTAG00000000281	ENSBTAG00000010978	ENSBTAG00000002626	ENSBTAG00000011619	ENSBTAG00000020721	ENSBTAG00000004639	ENSBTAG00000018284	ENSBTAG00000019388	ENSBTAG00000014683	ENSBTAG00000049593	ENSBTAG00000018509	ENSBTAG00000019788	ENSBTAG00000031385	ENSBTAG00000009137	ENSBTAG00000000308	ENSBTAG00000000308	ENSBTAG00000000308	ENSBTAG00000052837	ENSBTAG00000016821	ENSBTAG00000000308	ENSBTAG00000015406	ENSBTAG00000000622	ENSBTAG00000032442	ENSBTAG00000000195	ENSBTAG00000010372	ENSBTAG00000000308	ENSBTAG00000013523	ENSBTAG00000033367	ENSBTAG00000006523	ENSBTAG00000032236	ENSBTAG00000010371	ENSBTAG00000047702	ENSBTAG00000002941	ENSBTAG00000000308	ENSBTAG00000007429	ENSBTAG00000006443	ENSBTAG00000051307	ENSBTAG00000015741	ENSBTAG00000003527	ENSBTAG00000010114
ENSBTAG00000003240	ENSBTAG00000043953	ENSBTAG00000054278	ENSBTAG00000044017	ENSBTAG00000007804	ENSBTAG00000009513	ENSBTAG00000003002	ENSBTAG00000002385	ENSBTAG00000009617	ENSBTAG00000004046	ENSBTAG00000006529	ENSBTAG00000016603	ENSBTAG00000007068	ENSBTAG00000006130	ENSBTAG00000020105	ENSBTAG00000053918	ENSBTAG00000049459	ENSBTAG00000019605	ENSBTAG00000020535	ENSBTAG00000004672	ENSBTAG00000014315	ENSBTAG00000014284	ENSBTAG00000012211	ENSBTAG00000053643	ENSBTAG00000000309	ENSBTAG00000000309	ENSBTAG00000000309	ENSBTAG00000000918	ENSBTAG00000025213	ENSBTAG00000000309	ENSBTAG00000054525	ENSBTAG00000015978	ENSBTAG00000053802	ENSBTAG00000005576	ENSBTAG00000019049	ENSBTAG00000000309	ENSBTAG00000018225	ENSBTAG00000003377	ENSBTAG00000004287	ENSBTAG00000008222	ENSBTAG00000005260	ENSBTAG00000048835	ENSBTAG00000005218	ENSBTAG00000000309	ENSBTAG00000033423	ENSBTAG00000014725	ENSBTAG00000007455	ENSBTAG00000052022	ENSBTAG00000054156	ENSBTAG00000009067
ENSBTAG00000034848	ENSBTAG00000017256	ENSBTAG00000002428	ENSBTAG00000004189	ENSBTAG00000007948	ENSBTAG00000021971	ENSBTAG00000003458	ENSBTAG00000047670	ENSBTAG00000045500	ENSBTAG00000015710	ENSBTAG00000002921	ENSBTAG00000047713	ENSBTAG00000019203	ENSBTAG00000000057	ENSBTAG00000021287	ENSBTAG00000013449	ENSBTAG00000014805	ENSBTAG00000007356	ENSBTAG00000011325	ENSBTAG00000016644	ENSBTAG00000005653	ENSBTAG00000025136	ENSBTAG00000032821	ENSBTAG00000021093	ENSBTAG00000000310	ENSBTAG00000000310	ENSBTAG00000000310	ENSBTAG00000016728	ENSBTAG00000016514	ENSBTAG00000000310	ENSBTAG00000017877	ENSBTAG00000005285	ENSBTAG00000044126	ENSBTAG00000017808	ENSBTAG00000012630	ENSBTAG00000000310	ENSBTAG00000020919	ENSBTAG00000015202	ENSBTAG00000031981	ENSBTAG00000016266	ENSBTAG00000015099	ENSBTAG00000009959	ENSBTAG00000017739	ENSBTAG00000000310	ENSBTAG00000007837	ENSBTAG00000005419	ENSBTAG00000001173	ENSBTAG00000008434	ENSBTAG00000019092	ENSBTAG00000036260
ENSBTAG00000002299	ENSBTAG00000020685	ENSBTAG00000006862	ENSBTAG00000012866	ENSBTAG00000019002	ENSBTAG00000005163	ENSBTAG00000046291	ENSBTAG00000015979	ENSBTAG00000014992	ENSBTAG00000016554	ENSBTAG00000026710	ENSBTAG00000015176	ENSBTAG00000012082	ENSBTAG00000048608	ENSBTAG00000019995	ENSBTAG00000006732	ENSBTAG00000046107	ENSBTAG00000023823	ENSBTAG00000022292	ENSBTAG00000052187	ENSBTAG00000001265	ENSBTAG00000019585	ENSBTAG00000019070	ENSBTAG00000023028	ENSBTAG00000000312	ENSBTAG00000000312	ENSBTAG00000000312	ENSBTAG00000006657	ENSBTAG00000013645	ENSBTAG00000000312	ENSBTAG00000004192	ENSBTAG00000024608	ENSBTAG00000017564	ENSBTAG00000011495	ENSBTAG00000014603	ENSBTAG00000000312	ENSBTAG00000050824	ENSBTAG00000018236	ENSBTAG00000045649	ENSBTAG00000053469	ENSBTAG00000001745	ENSBTAG00000004861	ENSBTAG00000005652	ENSBTAG00000000312	ENSBTAG00000015793	ENSBTAG00000017273	ENSBTAG00000011479	ENSBTAG00000011975	ENSBTAG00000020051	ENSBTAG00000015710
ENSBTAG00000013303	ENSBTAG00000047444	ENSBTAG00000048628	ENSBTAG00000011384	ENSBTAG00000051013	ENSBTAG00000052596	ENSBTAG00000001086	ENSBTAG00000015834	ENSBTAG00000000244	ENSBTAG00000054751	ENSBTAG00000000490	ENSBTAG00000031084	ENSBTAG00000011495	ENSBTAG00000055135	ENSBTAG00000003737	ENSBTAG00000018910	ENSBTAG00000016886	ENSBTAG00000055026	ENSBTAG00000016312	ENSBTAG00000000603	ENSBTAG00000004063	ENSBTAG00000023891	ENSBTAG00000044194	ENSBTAG00000015900	ENSBTAG00000000313	ENSBTAG00000000313	ENSBTAG00000000313	ENSBTAG00000002996	ENSBTAG00000014832	ENSBTAG00000000313	ENSBTAG00000048171	ENSBTAG00000051916	ENSBTAG00000020644	ENSBTAG00000005997	ENSBTAG00000002084	ENSBTAG00000000313	ENSBTAG00000050036	ENSBTAG00000011648	ENSBTAG00000008661	ENSBTAG00000003498	ENSBTAG00000015739	ENSBTAG00000004468	ENSBTAG00000005615	ENSBTAG00000000313	ENSBTAG00000019920	ENSBTAG00000014295	ENSBTAG00000006792	ENSBTAG00000047428	ENSBTAG00000007014	ENSBTAG00000018035
ENSBTAG00000000824	ENSBTAG00000005055	ENSBTAG00000008034	ENSBTAG00000019230	ENSBTAG00000013455	ENSBTAG00000014992	ENSBTAG00000012700	ENSBTAG00000011723	ENSBTAG00000022449	ENSBTAG00000016042	ENSBTAG00000040432	ENSBTAG00000047411	ENSBTAG00000021445	ENSBTAG00000037721	ENSBTAG00000000965	ENSBTAG00000044381	ENSBTAG00000009358	ENSBTAG00000020527	ENSBTAG00000012503	ENSBTAG00000020749	ENSBTAG00000052342	ENSBTAG00000003877	ENSBTAG00000051013	ENSBTAG00000055197	ENSBTAG00000000315	ENSBTAG00000000315	ENSBTAG00000000315	ENSBTAG00000014406	ENSBTAG00000019175	ENSBTAG00000000315	ENSBTAG00000020062	ENSBTAG00000008172	ENSBTAG00000017739	ENSBTAG00000005514	ENSBTAG00000012900	ENSBTAG00000000315	ENSBTAG00000008913	ENSBTAG00000032277	ENSBTAG00000010275	ENSBTAG00000039425	ENSBTAG00000000490	ENSBTAG00000004129	ENSBTAG00000000495	ENSBTAG00000000315	ENSBTAG00000024803	ENSBTAG00000020144	ENSBTAG00000017584	ENSBTAG00000047495	ENSBTAG00000017647	ENSBTAG00000017306
ENSBTAG00000010276	ENSBTAG00000016625	ENSBTAG00000019543	ENSBTAG00000034827	ENSBTAG00000010850	ENSBTAG00000000295	ENSBTAG00000055254	ENSBTAG00000014491	ENSBTAG00000003749	ENSBTAG00000017045	ENSBTAG00000013573	ENSBTAG00000016399	ENSBTAG00000016167	ENSBTAG00000021485	ENSBTAG00000016711	ENSBTAG00000027867	ENSBTAG00000020558	ENSBTAG00000000212	ENSBTAG00000052465	ENSBTAG00000019432	ENSBTAG00000039463	ENSBTAG00000015053	ENSBTAG00000039335	ENSBTAG00000017863	ENSBTAG00000000317	ENSBTAG00000000317	ENSBTAG00000000317	ENSBTAG00000010395	ENSBTAG00000000434	ENSBTAG00000000317	ENSBTAG00000016165	ENSBTAG00000011963	ENSBTAG00000021072	ENSBTAG00000048262	ENSBTAG00000040086	ENSBTAG00000000317	ENSBTAG00000003752	ENSBTAG00000006974	ENSBTAG00000005116	ENSBTAG00000005681	ENSBTAG00000003952	ENSBTAG00000047418	ENSBTAG00000048423	ENSBTAG00000000317	ENSBTAG00000011659	ENSBTAG00000048268	ENSBTAG00000010719	ENSBTAG00000006367	ENSBTAG00000000301	ENSBTAG00000052188
ENSBTAG00000047591	ENSBTAG00000014612	ENSBTAG00000007147	ENSBTAG00000021164	ENSBTAG00000001094	ENSBTAG00000020898	ENSBTAG00000004588	ENSBTAG00000019684	ENSBTAG00000021693	ENSBTAG00000054194	ENSBTAG00000037559	ENSBTAG00000006649	ENSBTAG00000030518	ENSBTAG00000000925	ENSBTAG00000006722	ENSBTAG00000014724	ENSBTAG00000048857	ENSBTAG00000012014	ENSBTAG00000005425	ENSBTAG00000005546	ENSBTAG00000015358	ENSBTAG00000038849	ENSBTAG00000031171	ENSBTAG00000020457	ENSBTAG00000000320	ENSBTAG00000000320	ENSBTAG00000000320	ENSBTAG00000014944	ENSBTAG00000033803	ENSBTAG00000000320	ENSBTAG00000054158	ENSBTAG00000023659	ENSBTAG00000010444	ENSBTAG00000018445	ENSBTAG00000000578	ENSBTAG00000000320	ENSBTAG00000013527	ENSBTAG00000025942	ENSBTAG00000019539	ENSBTAG00000044000	ENSBTAG00000022917	ENSBTAG00000003965	ENSBTAG00000046580	ENSBTAG00000000320	ENSBTAG00000000619	ENSBTAG00000047621	ENSBTAG00000001455	ENSBTAG00000000023	ENSBTAG00000018467	ENSBTAG00000019274
ENSBTAG00000009443	ENSBTAG00000013070	ENSBTAG00000046220	ENSBTAG00000001116	ENSBTAG00000017976	ENSBTAG00000048916	ENSBTAG00000009494	ENSBTAG00000050405	ENSBTAG00000009520	ENSBTAG00000010444	ENSBTAG00000034501	ENSBTAG00000053532	ENSBTAG00000052838	ENSBTAG00000051316	ENSBTAG00000006838	ENSBTAG00000010756	ENSBTAG00000013054	ENSBTAG00000017063	ENSBTAG00000008631	ENSBTAG00000015025	ENSBTAG00000031595	ENSBTAG00000008350	ENSBTAG00000009888	ENSBTAG00000020772	ENSBTAG00000000321	ENSBTAG00000000321	ENSBTAG00000000321	ENSBTAG00000012100	ENSBTAG00000004294	ENSBTAG00000000321	ENSBTAG00000055271	ENSBTAG00000022902	ENSBTAG00000018382	ENSBTAG00000003832	ENSBTAG00000002508	ENSBTAG00000000321	ENSBTAG00000051971	ENSBTAG00000003829	ENSBTAG00000002631	ENSBTAG00000000560	ENSBTAG00000003304	ENSBTAG00000051084	ENSBTAG00000005385	ENSBTAG00000000321	ENSBTAG00000015810	ENSBTAG00000012779	ENSBTAG00000019630	ENSBTAG00000015221	ENSBTAG00000044141	ENSBTAG00000010787
ENSBTAG00000013306	ENSBTAG00000009760	ENSBTAG00000001305	ENSBTAG00000012370	ENSBTAG00000020125	ENSBTAG00000018800	ENSBTAG00000018531	ENSBTAG00000018115	ENSBTAG00000016795	ENSBTAG00000026266	ENSBTAG00000015677	ENSBTAG00000014027	ENSBTAG00000014824	ENSBTAG00000013863	ENSBTAG00000022775	ENSBTAG00000017752	ENSBTAG00000011770	ENSBTAG00000000571	ENSBTAG00000021795	ENSBTAG00000001417	ENSBTAG00000003733	ENSBTAG00000054349	ENSBTAG00000022564	ENSBTAG00000006453	ENSBTAG00000000322	ENSBTAG00000000322	ENSBTAG00000000322	ENSBTAG00000008132	ENSBTAG00000020418	ENSBTAG00000000322	ENSBTAG00000054009	ENSBTAG00000052229	ENSBTAG00000013339	ENSBTAG00000027665	ENSBTAG00000052025	ENSBTAG00000000322	ENSBTAG00000021160	ENSBTAG00000052095	ENSBTAG00000018575	ENSBTAG00000049569	ENSBTAG00000018283	ENSBTAG00000032481	ENSBTAG00000010169	ENSBTAG00000000322	ENSBTAG00000015406	ENSBTAG00000001235	ENSBTAG00000020166	ENSBTAG00000004587	ENSBTAG00000049406	ENSBTAG00000049348
ENSBTAG00000011416	ENSBTAG00000007079	ENSBTAG00000019252	ENSBTAG00000002880	ENSBTAG00000002344	ENSBTAG00000012247	ENSBTAG00000008499	ENSBTAG00000050765	ENSBTAG00000012681	ENSBTAG00000051421	ENSBTAG00000019315	ENSBTAG00000004474	ENSBTAG00000015996	ENSBTAG00000008419	ENSBTAG00000000440	ENSBTAG00000012139	ENSBTAG00000045832	ENSBTAG00000021079	ENSBTAG00000018280	ENSBTAG00000018557	ENSBTAG00000053259	ENSBTAG00000017509	ENSBTAG00000045880	ENSBTAG00000024918	ENSBTAG00000000326	ENSBTAG00000000326	ENSBTAG00000000326	ENSBTAG00000007767	ENSBTAG00000053602	ENSBTAG00000000326	ENSBTAG00000012334	ENSBTAG00000049798	ENSBTAG00000016092	ENSBTAG00000037508	ENSBTAG00000006899	ENSBTAG00000000326	ENSBTAG00000030587	ENSBTAG00000008127	ENSBTAG00000000008	ENSBTAG00000001745	ENSBTAG00000046533	ENSBTAG00000040056	ENSBTAG00000005205	ENSBTAG00000000326	ENSBTAG00000008095	ENSBTAG00000021021	ENSBTAG00000006130	ENSBTAG00000012833	ENSBTAG00000025448	ENSBTAG00000013790
ENSBTAG00000013958	ENSBTAG00000016534	ENSBTAG00000005448	ENSBTAG00000017765	ENSBTAG00000003604	ENSBTAG00000050763	ENSBTAG00000004757	ENSBTAG00000008744	ENSBTAG00000006757	ENSBTAG00000005261	ENSBTAG00000011136	ENSBTAG00000032393	ENSBTAG00000001568	ENSBTAG00000011041	ENSBTAG00000009302	ENSBTAG00000052647	ENSBTAG00000021067	ENSBTAG00000019557	ENSBTAG00000036260	ENSBTAG00000015277	ENSBTAG00000008278	ENSBTAG00000002971	ENSBTAG00000014375	ENSBTAG00000030164	ENSBTAG00000000328	ENSBTAG00000000328	ENSBTAG00000000328	ENSBTAG00000003192	ENSBTAG00000014412	ENSBTAG00000000328	ENSBTAG00000050418	ENSBTAG00000037651	ENSBTAG00000016504	ENSBTAG00000016033	ENSBTAG00000012587	ENSBTAG00000000328	ENSBTAG00000004588	ENSBTAG00000005445	ENSBTAG00000007616	ENSBTAG00000015310	ENSBTAG00000003832	ENSBTAG00000019025	ENSBTAG00000002059	ENSBTAG00000000328	ENSBTAG00000051066	ENSBTAG00000052048	ENSBTAG00000000706	ENSBTAG00000004082	ENSBTAG00000018771	ENSBTAG00000015615
ENSBTAG00000000833	ENSBTAG00000004706	ENSBTAG00000020067	ENSBTAG00000053138	ENSBTAG00000013163	ENSBTAG00000015304	ENSBTAG00000009400	ENSBTAG00000007977	ENSBTAG00000010647	ENSBTAG00000005675	ENSBTAG00000009841	ENSBTAG00000039194	ENSBTAG00000019338	ENSBTAG00000010562	ENSBTAG00000012890	ENSBTAG00000025313	ENSBTAG00000016826	ENSBTAG00000016058	ENSBTAG00000050515	ENSBTAG00000001523	ENSBTAG00000032277	ENSBTAG00000021581	ENSBTAG00000013298	ENSBTAG00000016224	ENSBTAG00000000329	ENSBTAG00000000329	ENSBTAG00000000329	ENSBTAG00000006232	ENSBTAG00000040512	ENSBTAG00000000329	ENSBTAG00000032862	ENSBTAG00000021347	ENSBTAG00000046350	ENSBTAG00000011841	ENSBTAG00000025522	ENSBTAG00000000329	ENSBTAG00000018570	ENSBTAG00000013338	ENSBTAG00000006429	ENSBTAG00000025335	ENSBTAG00000006346	ENSBTAG00000012697	ENSBTAG00000006045	ENSBTAG00000000329	ENSBTAG00000048098	ENSBTAG00000046584	ENSBTAG00000016566	ENSBTAG00000019256	ENSBTAG00000052734	ENSBTAG00000020634
ENSBTAG00000009494	ENSBTAG00000010645	ENSBTAG00000015254	ENSBTAG00000012247	ENSBTAG00000048456	ENSBTAG00000052475	ENSBTAG00000047121	ENSBTAG00000003833	ENSBTAG00000043956	ENSBTAG00000013997	ENSBTAG00000017835	ENSBTAG00000007724	ENSBTAG00000023947	ENSBTAG00000010068	ENSBTAG00000038079	ENSBTAG00000014561	ENSBTAG00000016627	ENSBTAG00000001105	ENSBTAG00000012525	ENSBTAG00000049773	ENSBTAG00000000123	ENSBTAG00000021481	ENSBTAG00000001545	ENSBTAG00000019250	ENSBTAG00000000330	ENSBTAG00000000330	ENSBTAG00000000330	ENSBTAG00000001408	ENSBTAG00000020144	ENSBTAG00000000330	ENSBTAG00000014615	ENSBTAG00000012003	ENSBTAG00000007502	ENSBTAG00000021920	ENSBTAG00000001305	ENSBTAG00000000330	ENSBTAG00000008938	ENSBTAG00000054846	ENSBTAG00000004952	ENSBTAG00000000233	ENSBTAG00000021447	ENSBTAG00000001568	ENSBTAG00000012099	ENSBTAG00000000330	ENSBTAG00000010841	ENSBTAG00000015403	ENSBTAG00000003166	ENSBTAG00000046037	ENSBTAG00000049828	ENSBTAG00000014230
ENSBTAG00000010386	ENSBTAG00000003160	ENSBTAG00000044208	ENSBTAG00000018563	ENSBTAG00000004552	ENSBTAG00000000575	ENSBTAG00000005400	ENSBTAG00000003387	ENSBTAG00000050200	ENSBTAG00000015527	ENSBTAG00000003408	ENSBTAG00000033384	ENSBTAG00000020939	ENSBTAG00000015361	ENSBTAG00000016355	ENSBTAG00000019121	ENSBTAG00000040427	ENSBTAG00000012002	ENSBTAG00000018669	ENSBTAG00000005945	ENSBTAG00000037856	ENSBTAG00000012024	ENSBTAG00000004826	ENSBTAG00000016391	ENSBTAG00000000332	ENSBTAG00000000332	ENSBTAG00000000332	ENSBTAG00000011215	ENSBTAG00000023600	ENSBTAG00000000332	ENSBTAG00000003531	ENSBTAG00000015185	ENSBTAG00000011850	ENSBTAG00000003835	ENSBTAG00000014858	ENSBTAG00000000332	ENSBTAG00000014456	ENSBTAG00000000291	ENSBTAG00000011444	ENSBTAG00000052700	ENSBTAG00000000042	ENSBTAG00000033080	ENSBTAG00000010455	ENSBTAG00000000332	ENSBTAG00000013990	ENSBTAG00000016357	ENSBTAG00000020355	ENSBTAG00000045442	ENSBTAG00000013106	ENSBTAG00000038502
ENSBTAG00000022484	ENSBTAG00000000500	ENSBTAG00000033672	ENSBTAG00000013953	ENSBTAG00000003381	ENSBTAG00000001027	ENSBTAG00000026585	ENSBTAG00000008323	ENSBTAG00000019172	ENSBTAG00000006643	ENSBTAG00000000497	ENSBTAG00000051169	ENSBTAG00000016666	ENSBTAG00000055289	ENSBTAG00000016218	ENSBTAG00000001223	ENSBTAG00000050992	ENSBTAG00000006821	ENSBTAG00000021934	ENSBTAG00000014091	ENSBTAG00000007450	ENSBTAG00000038889	ENSBTAG00000006561	ENSBTAG00000010156	ENSBTAG00000000333	ENSBTAG00000000333	ENSBTAG00000000333	ENSBTAG00000008688	ENSBTAG00000027626	ENSBTAG00000000333	ENSBTAG00000020965	ENSBTAG00000032538	ENSBTAG00000020981	ENSBTAG00000050347	ENSBTAG00000016959	ENSBTAG00000000333	ENSBTAG00000020199	ENSBTAG00000000711	ENSBTAG00000005181	ENSBTAG00000018987	ENSBTAG00000021796	ENSBTAG00000000139	ENSBTAG00000000807	ENSBTAG00000000333	ENSBTAG00000005716	ENSBTAG00000000581	ENSBTAG00000010123	ENSBTAG00000030650	ENSBTAG00000003169	ENSBTAG00000051412
ENSBTAG00000022022	ENSBTAG00000011321	ENSBTAG00000009384	ENSBTAG00000047823	ENSBTAG00000012312	ENSBTAG00000000894	ENSBTAG00000046273	ENSBTAG00000002404	ENSBTAG00000016124	ENSBTAG00000000528	ENSBTAG00000015358	ENSBTAG00000021652	ENSBTAG00000013347	ENSBTAG00000039684	ENSBTAG00000002964	ENSBTAG00000012037	ENSBTAG00000001586	ENSBTAG00000019863	ENSBTAG00000047449	ENSBTAG00000001192	ENSBTAG00000031632	ENSBTAG00000020928	ENSBTAG00000015549	ENSBTAG00000008436	ENSBTAG00000000335	ENSBTAG00000000335	ENSBTAG00000000335	ENSBTAG00000020060	ENSBTAG00000052140	ENSBTAG00000000335	ENSBTAG00000047700	ENSBTAG00000047425	ENSBTAG00000021798	ENSBTAG00000033515	ENSBTAG00000003454	ENSBTAG00000000335	ENSBTAG00000018062	ENSBTAG00000005685	ENSBTAG00000019852	ENSBTAG00000018894	ENSBTAG00000019077	ENSBTAG00000001785	ENSBTAG00000011892	ENSBTAG00000000335	ENSBTAG00000017946	ENSBTAG00000054233	ENSBTAG00000016516	ENSBTAG00000006679	ENSBTAG00000047417	ENSBTAG00000011742
ENSBTAG00000002428	ENSBTAG00000001585	ENSBTAG00000010838	ENSBTAG00000038777	ENSBTAG00000011613	ENSBTAG00000008296	ENSBTAG00000045580	ENSBTAG00000013105	ENSBTAG00000001489	ENSBTAG00000000717	ENSBTAG00000053052	ENSBTAG00000012320	ENSBTAG00000001521	ENSBTAG00000001687	ENSBTAG00000010968	ENSBTAG00000053453	ENSBTAG00000054934	ENSBTAG00000002944	ENSBTAG00000012074	ENSBTAG00000043985	ENSBTAG00000021386	ENSBTAG00000014417	ENSBTAG00000018349	ENSBTAG00000051183	ENSBTAG00000000336	ENSBTAG00000000336	ENSBTAG00000000336	ENSBTAG00000008115	ENSBTAG00000014194	ENSBTAG00000000336	ENSBTAG00000052031	ENSBTAG00000017655	ENSBTAG00000021975	ENSBTAG00000013662	ENSBTAG00000015015	ENSBTAG00000000336	ENSBTAG00000046291	ENSBTAG00000019423	ENSBTAG00000022920	ENSBTAG00000018313	ENSBTAG00000004215	ENSBTAG00000001086	ENSBTAG00000004281	ENSBTAG00000000336	ENSBTAG00000031351	ENSBTAG00000011511	ENSBTAG00000010899	ENSBTAG00000038617	ENSBTAG00000006468	ENSBTAG00000005892
ENSBTAG00000007825	ENSBTAG00000020772	ENSBTAG00000048493	ENSBTAG00000014324	ENSBTAG00000013147	ENSBTAG00000007246	ENSBTAG00000021102	ENSBTAG00000009873	ENSBTAG00000003434	ENSBTAG00000004990	ENSBTAG00000050212	ENSBTAG00000044141	ENSBTAG00000000078	ENSBTAG00000020853	ENSBTAG00000048969	ENSBTAG00000050923	ENSBTAG00000022209	ENSBTAG00000050028	ENSBTAG00000021368	ENSBTAG00000049573	ENSBTAG00000025496	ENSBTAG00000006823	ENSBTAG00000049242	ENSBTAG00000015820	ENSBTAG00000000340	ENSBTAG00000000340	ENSBTAG00000000340	ENSBTAG00000037539	ENSBTAG00000019133	ENSBTAG00000000340	ENSBTAG00000019289	ENSBTAG00000003229	ENSBTAG00000020597	ENSBTAG00000003084	ENSBTAG00000030179	ENSBTAG00000000340	ENSBTAG00000019926	ENSBTAG00000004263	ENSBTAG00000002507	ENSBTAG00000022484	ENSBTAG00000010036	ENSBTAG00000000825	ENSBTAG00000046466	ENSBTAG00000000340	ENSBTAG00000015129	ENSBTAG00000009614	ENSBTAG00000014401	ENSBTAG00000019801	ENSBTAG00000019468	ENSBTAG00000000195
ENSBTAG00000037377	ENSBTAG00000001198	ENSBTAG00000019986	ENSBTAG00000005785	ENSBTAG00000018948	ENSBTAG00000006747	ENSBTAG00000003928	ENSBTAG00000010068	ENSBTAG00000001764	ENSBTAG00000050611	ENSBTAG00000000130	ENSBTAG00000000170	ENSBTAG00000009181	ENSBTAG00000011640	ENSBTAG00000022032	ENSBTAG00000054572	ENSBTAG00000047676	ENSBTAG00000008385	ENSBTAG00000016470	ENSBTAG00000000742	ENSBTAG00000017280	ENSBTAG00000008842	ENSBTAG00000038650	ENSBTAG00000008507	ENSBTAG00000000341	ENSBTAG00000000341	ENSBTAG00000000341	ENSBTAG00000021904	ENSBTAG00000005846	ENSBTAG00000000341	ENSBTAG00000053238	ENSBTAG00000011704	ENSBTAG00000021601	ENSBTAG00000004159	ENSBTAG00000010769	ENSBTAG00000000341	ENSBTAG00000006368	ENSBTAG00000004860	ENSBTAG00000032223	ENSBTAG00000009773	ENSBTAG00000031340	ENSBTAG00000055296	ENSBTAG00000045547	ENSBTAG00000000341	ENSBTAG00000034498	ENSBTAG00000049580	ENSBTAG00000026919	ENSBTAG00000020185	ENSBTAG00000021583	ENSBTAG00000018924
ENSBTAG00000009132	ENSBTAG00000020736	ENSBTAG00000019683	ENSBTAG00000007129	ENSBTAG00000040605	ENSBTAG00000003649	ENSBTAG00000048268	ENSBTAG00000004004	ENSBTAG00000007305	ENSBTAG00000021276	ENSBTAG00000001392	ENSBTAG00000031583	ENSBTAG00000011108	ENSBTAG00000016737	ENSBTAG00000008074	ENSBTAG00000012688	ENSBTAG00000013979	ENSBTAG00000037510	ENSBTAG00000017322	ENSBTAG00000008409	ENSBTAG00000021263	ENSBTAG00000014885	ENSBTAG00000005397	ENSBTAG00000019147	ENSBTAG00000000342	ENSBTAG00000000342	ENSBTAG00000000342	ENSBTAG00000025167	ENSBTAG00000032047	ENSBTAG00000000342	ENSBTAG00000006387	ENSBTAG00000045729	ENSBTAG00000030255	ENSBTAG00000008437	ENSBTAG00000053687	ENSBTAG00000000342	ENSBTAG00000004558	ENSBTAG00000021795	ENSBTAG00000050755	ENSBTAG00000002185	ENSBTAG00000006367	ENSBTAG00000009462	ENSBTAG00000017028	ENSBTAG00000000342	ENSBTAG00000007623	ENSBTAG00000038337	ENSBTAG00000006921	ENSBTAG00000050478	ENSBTAG00000018085	ENSBTAG00000020309
ENSBTAG00000010206	ENSBTAG00000018403	ENSBTAG00000006447	ENSBTAG00000017537	ENSBTAG00000022155	ENSBTAG00000011759	ENSBTAG00000015264	ENSBTAG00000050112	ENSBTAG00000012307	ENSBTAG00000019732	ENSBTAG00000051814	ENSBTAG00000047596	ENSBTAG00000012719	ENSBTAG00000045904	ENSBTAG00000020405	ENSBTAG00000007063	ENSBTAG00000000928	ENSBTAG00000019404	ENSBTAG00000050474	ENSBTAG00000047330	ENSBTAG00000010579	ENSBTAG00000022032	ENSBTAG00000046805	ENSBTAG00000031750	ENSBTAG00000000343	ENSBTAG00000000343	ENSBTAG00000000343	ENSBTAG00000004672	ENSBTAG00000031246	ENSBTAG00000000343	ENSBTAG00000017670	ENSBTAG00000010232	ENSBTAG00000010392	ENSBTAG00000032031	ENSBTAG00000032007	ENSBTAG00000000343	ENSBTAG00000031609	ENSBTAG00000053057	ENSBTAG00000009711	ENSBTAG00000037509	ENSBTAG00000051967	ENSBTAG00000051779	ENSBTAG00000014024	ENSBTAG00000000343	ENSBTAG00000012676	ENSBTAG00000013525	ENSBTAG00000019368	ENSBTAG00000009646	ENSBTAG00000008535	ENSBTAG00000017002
ENSBTAG00000015952	ENSBTAG00000003408	ENSBTAG00000024851	ENSBTAG00000006024	ENSBTAG00000005691	ENSBTAG00000000601	ENSBTAG00000005759	ENSBTAG00000043552	ENSBTAG00000003794	ENSBTAG00000004905	ENSBTAG00000005585	ENSBTAG00000030456	ENSBTAG00000003220	ENSBTAG00000054005	ENSBTAG00000018530	ENSBTAG00000024044	ENSBTAG00000016223	ENSBTAG00000038696	ENSBTAG00000010444	ENSBTAG00000053537	ENSBTAG00000003746	ENSBTAG00000023377	ENSBTAG00000003177	ENSBTAG00000009850	ENSBTAG00000000344	ENSBTAG00000000344	ENSBTAG00000000344	ENSBTAG00000021957	ENSBTAG00000019049	ENSBTAG00000000344	ENSBTAG00000004930	ENSBTAG00000022142	ENSBTAG00000003502	ENSBTAG00000005863	ENSBTAG00000008110	ENSBTAG00000000344	ENSBTAG00000008023	ENSBTAG00000014424	ENSBTAG00000021853	ENSBTAG00000022199	ENSBTAG00000008240	ENSBTAG00000005917	ENSBTAG00000030499	ENSBTAG00000000344	ENSBTAG00000005963	ENSBTAG00000000133	ENSBTAG00000000507	ENSBTAG00000002311	ENSBTAG00000006043	ENSBTAG00000031444
ENSBTAG00000016845	ENSBTAG00000016034	ENSBTAG00000011291	ENSBTAG00000022155	ENSBTAG00000015185	ENSBTAG00000053854	ENSBTAG00000023207	ENSBTAG00000005311	ENSBTAG00000010178	ENSBTAG00000013624	ENSBTAG00000045929	ENSBTAG00000005639	ENSBTAG00000006187	ENSBTAG00000015044	ENSBTAG00000003727	ENSBTAG00000002730	ENSBTAG00000054924	ENSBTAG00000026266	ENSBTAG00000001631	ENSBTAG00000008888	ENSBTAG00000052023	ENSBTAG00000018859	ENSBTAG00000011515	ENSBTAG00000049114	ENSBTAG00000000345	ENSBTAG00000000345	ENSBTAG00000000345	ENSBTAG00000049393	ENSBTAG00000013371	ENSBTAG00000000345	ENSBTAG00000011862	ENSBTAG00000019500	ENSBTAG00000019772	ENSBTAG00000051722	ENSBTAG00000018564	ENSBTAG00000000345	ENSBTAG00000032093	ENSBTAG00000012937	ENSBTAG00000052272	ENSBTAG00000012538	ENSBTAG00000011913	ENSBTAG00000008291	ENSBTAG00000015630	ENSBTAG00000000345	ENSBTAG00000045309	ENSBTAG00000020773	ENSBTAG00000024015	ENSBTAG00000051090	ENSBTAG00000005671	ENSBTAG00000012229
ENSBTAG00000030648	ENSBTAG00000000202	ENSBTAG00000019980	ENSBTAG00000008338	ENSBTAG00000000507	ENSBTAG00000004660	ENSBTAG00000021162	ENSBTAG00000020361	ENSBTAG00000001640	ENSBTAG00000000428	ENSBTAG00000008938	ENSBTAG00000053994	ENSBTAG00000051809	ENSBTAG00000008501	ENSBTAG00000014831	ENSBTAG00000049802	ENSBTAG00000034854	ENSBTAG00000021275	ENSBTAG00000032908	ENSBTAG00000001004	ENSBTAG00000016864	ENSBTAG00000002024	ENSBTAG00000055135	ENSBTAG00000026326	ENSBTAG00000000347	ENSBTAG00000000347	ENSBTAG00000000347	ENSBTAG00000018043	ENSBTAG00000049881	ENSBTAG00000000347	ENSBTAG00000054228	ENSBTAG00000011072	ENSBTAG00000000546	ENSBTAG00000014304	ENSBTAG00000025554	ENSBTAG00000000347	ENSBTAG00000019181	ENSBTAG00000011934	ENSBTAG00000019855	ENSBTAG00000004903	ENSBTAG00000021799	ENSBTAG00000002176	ENSBTAG00000001219	ENSBTAG00000000347	ENSBTAG00000042707	ENSBTAG00000054978	ENSBTAG00000018199	ENSBTAG00000007080	ENSBTAG00000008819	ENSBTAG00000000144
ENSBTAG00000035081	ENSBTAG00000012365	ENSBTAG00000009780	ENSBTAG00000004602	ENSBTAG00000006262	ENSBTAG00000009844	ENSBTAG00000011541	ENSBTAG00000034435	ENSBTAG00000026319	ENSBTAG00000023270	ENSBTAG00000011944	ENSBTAG00000050199	ENSBTAG00000016771	ENSBTAG00000018152	ENSBTAG00000013492	ENSBTAG00000034626	ENSBTAG00000015984	ENSBTAG00000010913	ENSBTAG00000017738	ENSBTAG00000033180	ENSBTAG00000001417	ENSBTAG00000003209	ENSBTAG00000013493	ENSBTAG00000005164	ENSBTAG00000000354	ENSBTAG00000000354	ENSBTAG00000000354	ENSBTAG00000031658	ENSBTAG00000014916	ENSBTAG00000000354	ENSBTAG00000006951	ENSBTAG00000015285	ENSBTAG00000027635	ENSBTAG00000029924	ENSBTAG00000001615	ENSBTAG00000000354	ENSBTAG00000021975	ENSBTAG00000003550	ENSBTAG00000010709	ENSBTAG00000020429	ENSBTAG00000014977	ENSBTAG00000019284	ENSBTAG00000021587	ENSBTAG00000000354	ENSBTAG00000014232	ENSBTAG00000029938	ENSBTAG00000051191	ENSBTAG00000004901	ENSBTAG00000021471	ENSBTAG00000053109
ENSBTAG00000019633	ENSBTAG00000010393	ENSBTAG00000013387	ENSBTAG00000017812	ENSBTAG00000006434	ENSBTAG00000001595	ENSBTAG00000005455	ENSBTAG00000048365	ENSBTAG00000008228	ENSBTAG00000018706	ENSBTAG00000019679	ENSBTAG00000013051	ENSBTAG00000020914	ENSBTAG00000019853	ENSBTAG00000021744	ENSBTAG00000011894	ENSBTAG00000001228	ENSBTAG00000039591	ENSBTAG00000007626	ENSBTAG00000045879	ENSBTAG00000017242	ENSBTAG00000014749	ENSBTAG00000000898	ENSBTAG00000006039	ENSBTAG00000000355	ENSBTAG00000000355	ENSBTAG00000000355	ENSBTAG00000037452	ENSBTAG00000039738	ENSBTAG00000000355	ENSBTAG00000043950	ENSBTAG00000012638	ENSBTAG00000035081	ENSBTAG00000000462	ENSBTAG00000001599	ENSBTAG00000000355	ENSBTAG00000010120	ENSBTAG00000004226	ENSBTAG00000002689	ENSBTAG00000049986	ENSBTAG00000002936	ENSBTAG00000052310	ENSBTAG00000005016	ENSBTAG00000000355	ENSBTAG00000020266	ENSBTAG00000009943	ENSBTAG00000014204	ENSBTAG00000032007	ENSBTAG00000019506	ENSBTAG00000018661
ENSBTAG00000039046	ENSBTAG00000013884	ENSBTAG00000049175	ENSBTAG00000008539	ENSBTAG00000027425	ENSBTAG00000019994	ENSBTAG00000055197	ENSBTAG00000002414	ENSBTAG00000034075	ENSBTAG00000021275	ENSBTAG00000009826	ENSBTAG00000020548	ENSBTAG00000051827	ENSBTAG00000011001	ENSBTAG00000051267	ENSBTAG00000013798	ENSBTAG00000011811	ENSBTAG00000054194	ENSBTAG00000020676	ENSBTAG00000016279	ENSBTAG00000004979	ENSBTAG00000021494	ENSBTAG00000019910	ENSBTAG00000050902	ENSBTAG00000000356	ENSBTAG00000000356	ENSBTAG00000000356	ENSBTAG00000008585	ENSBTAG00000015074	ENSBTAG00000000356	ENSBTAG00000008103	ENSBTAG00000044091	ENSBTAG00000013278	ENSBTAG00000017680	ENSBTAG00000019008	ENSBTAG00000000356	ENSBTAG00000051530	ENSBTAG00000004796	ENSBTAG00000005583	ENSBTAG00000046712	ENSBTAG00000010350	ENSBTAG00000054234	ENSBTAG00000010692	ENSBTAG00000000356	ENSBTAG00000012194	ENSBTAG00000011195	ENSBTAG00000021568	ENSBTAG00000035081	ENSBTAG00000005094	ENSBTAG00000008170
ENSBTAG00000054776	ENSBTAG00000022161	ENSBTAG00000003484	ENSBTAG00000002391	ENSBTAG00000050858	ENSBTAG00000006928	ENSBTAG00000015172	ENSBTAG00000003826	ENSBTAG00000052016	ENSBTAG00000001780	ENSBTAG00000009541	ENSBTAG00000001468	ENSBTAG00000026684	ENSBTAG00000001739	ENSBTAG00000005730	ENSBTAG00000021517	ENSBTAG00000013249	ENSBTAG00000032234	ENSBTAG00000002101	ENSBTAG00000007308	ENSBTAG00000011494	ENSBTAG00000049190	ENSBTAG00000017223	ENSBTAG00000018403	ENSBTAG00000000357	ENSBTAG00000000357	ENSBTAG00000000357	ENSBTAG00000015043	ENSBTAG00000048896	ENSBTAG00000000357	ENSBTAG00000016926	ENSBTAG00000005338	ENSBTAG00000013982	ENSBTAG00000051977	ENSBTAG00000014092	ENSBTAG00000000357	ENSBTAG00000021210	ENSBTAG00000002688	ENSBTAG00000047319	ENSBTAG00000042702	ENSBTAG00000030599	ENSBTAG00000034973	ENSBTAG00000007712	ENSBTAG00000000357	ENSBTAG00000017043	ENSBTAG00000010888	ENSBTAG00000043975	ENSBTAG00000001164	ENSBTAG00000016777	ENSBTAG00000016937
ENSBTAG00000045567	ENSBTAG00000013702	ENSBTAG00000000099	ENSBTAG00000044027	ENSBTAG00000016093	ENSBTAG00000054325	ENSBTAG00000007196	ENSBTAG00000013632	ENSBTAG00000016972	ENSBTAG00000032812	ENSBTAG00000000945	ENSBTAG00000025266	ENSBTAG00000012667	ENSBTAG00000007244	ENSBTAG00000053687	ENSBTAG00000054868	ENSBTAG00000016818	ENSBTAG00000016156	ENSBTAG00000004915	ENSBTAG00000043048	ENSBTAG00000006307	ENSBTAG00000005314	ENSBTAG00000014091	ENSBTAG00000011409	ENSBTAG00000000359	ENSBTAG00000000359	ENSBTAG00000000359	ENSBTAG00000002194	ENSBTAG00000015160	ENSBTAG00000000359	ENSBTAG00000018280	ENSBTAG00000006619	ENSBTAG00000019872	ENSBTAG00000015185	ENSBTAG00000048770	ENSBTAG00000000359	ENSBTAG00000002639	ENSBTAG00000031383	ENSBTAG00000007704	ENSBTAG00000001144	ENSBTAG00000025402	ENSBTAG00000048720	ENSBTAG00000014823	ENSBTAG00000000359	ENSBTAG00000025308	ENSBTAG00000026825	ENSBTAG00000015147	ENSBTAG00000046172	ENSBTAG00000015835	ENSBTAG00000020319
ENSBTAG00000015164	ENSBTAG00000014295	ENSBTAG00000048246	ENSBTAG00000005077	ENSBTAG00000000820	ENSBTAG00000012623	ENSBTAG00000017335	ENSBTAG00000007415	ENSBTAG00000018031	ENSBTAG00000030921	ENSBTAG00000044006	ENSBTAG00000021423	ENSBTAG00000033190	ENSBTAG00000008573	ENSBTAG00000003997	ENSBTAG00000018239	ENSBTAG00000030994	ENSBTAG00000036154	ENSBTAG00000045578	ENSBTAG00000053114	ENSBTAG00000007411	ENSBTAG00000009462	ENSBTAG00000053368	ENSBTAG00000039292	ENSBTAG00000000362	ENSBTAG00000000362	ENSBTAG00000000362	ENSBTAG00000038323	ENSBTAG00000021381	ENSBTAG00000000362	ENSBTAG00000023207	ENSBTAG00000012920	ENSBTAG00000005038	ENSBTAG00000011802	ENSBTAG00000047214	ENSBTAG00000000362	ENSBTAG00000003039	ENSBTAG00000000830	ENSBTAG00000010271	ENSBTAG00000046786	ENSBTAG00000013263	ENSBTAG00000016266	ENSBTAG00000022450	ENSBTAG00000000362	ENSBTAG00000000816	ENSBTAG00000024105	ENSBTAG00000011458	ENSBTAG00000008585	ENSBTAG00000005766	ENSBTAG00000040387
ENSBTAG00000022028	ENSBTAG00000012451	ENSBTAG00000014806	ENSBTAG00000039513	ENSBTAG00000014567	ENSBTAG00000013837	ENSBTAG00000024726	ENSBTAG00000031059	ENSBTAG00000052247	ENSBTAG00000019928	ENSBTAG00000009819	ENSBTAG00000048428	ENSBTAG00000004275	ENSBTAG00000020520	ENSBTAG00000019025	ENSBTAG00000000379	ENSBTAG00000031851	ENSBTAG00000045834	ENSBTAG00000017404	ENSBTAG00000005933	ENSBTAG00000051368	ENSBTAG00000015416	ENSBTAG00000013317	ENSBTAG00000017040	ENSBTAG00000000363	ENSBTAG00000000363	ENSBTAG00000000363	ENSBTAG00000009451	ENSBTAG00000046763	ENSBTAG00000000363	ENSBTAG00000016523	ENSBTAG00000020363	ENSBTAG00000004086	ENSBTAG00000014269	ENSBTAG00000002683	ENSBTAG00000000363	ENSBTAG00000016042	ENSBTAG00000016542	ENSBTAG00000017194	ENSBTAG00000009462	ENSBTAG00000037649	ENSBTAG00000015968	ENSBTAG00000006690	ENSBTAG00000000363	ENSBTAG00000018688	ENSBTAG00000001060	ENSBTAG00000015032	ENSBTAG00000008034	ENSBTAG00000003521	ENSBTAG00000010774
ENSBTAG00000040361	ENSBTAG00000016315	ENSBTAG00000015450	ENSBTAG00000002143	ENSBTAG00000011454	ENSBTAG00000000490	ENSBTAG00000019777	ENSBTAG00000043574	ENSBTAG00000016514	ENSBTAG00000020067	ENSBTAG00000014326	ENSBTAG00000010615	ENSBTAG00000022000	ENSBTAG00000014011	ENSBTAG00000001522	ENSBTAG00000024426	ENSBTAG00000006261	ENSBTAG00000052465	ENSBTAG00000034609	ENSBTAG00000055183	ENSBTAG00000047815	ENSBTAG00000051744	ENSBTAG00000018994	ENSBTAG00000011515	ENSBTAG00000000365	ENSBTAG00000000365	ENSBTAG00000000365	ENSBTAG00000014653	ENSBTAG00000052264	ENSBTAG00000000365	ENSBTAG00000024195	ENSBTAG00000017354	ENSBTAG00000009599	ENSBTAG00000005015	ENSBTAG00000053317	ENSBTAG00000000365	ENSBTAG00000039504	ENSBTAG00000011325	ENSBTAG00000006590	ENSBTAG00000021979	ENSBTAG00000051875	ENSBTAG00000002871	ENSBTAG00000008507	ENSBTAG00000000365	ENSBTAG00000048059	ENSBTAG00000015298	ENSBTAG00000027020	ENSBTAG00000000296	ENSBTAG00000014948	ENSBTAG00000014555
ENSBTAG00000013792	ENSBTAG00000016510	ENSBTAG00000020523	ENSBTAG00000004078	ENSBTAG00000002562	ENSBTAG00000012004	ENSBTAG00000012541	ENSBTAG00000016063	ENSBTAG00000037786	ENSBTAG00000048959	ENSBTAG00000002817	ENSBTAG00000007445	ENSBTAG00000008115	ENSBTAG00000018090	ENSBTAG00000000698	ENSBTAG00000033543	ENSBTAG00000014422	ENSBTAG00000014333	ENSBTAG00000003341	ENSBTAG00000012705	ENSBTAG00000008039	ENSBTAG00000035844	ENSBTAG00000035907	ENSBTAG00000026067	ENSBTAG00000000369	ENSBTAG00000000369	ENSBTAG00000000369	ENSBTAG00000014913	ENSBTAG00000012681	ENSBTAG00000000369	ENSBTAG00000020522	ENSBTAG00000008353	ENSBTAG00000021021	ENSBTAG00000030599	ENSBTAG00000012205	ENSBTAG00000000369	ENSBTAG00000018604	ENSBTAG00000002266	ENSBTAG00000012838	ENSBTAG00000019350	ENSBTAG00000007214	ENSBTAG00000017027	ENSBTAG00000009374	ENSBTAG00000000369	ENSBTAG00000004903	ENSBTAG00000001029	ENSBTAG00000000841	ENSBTAG00000051367	ENSBTAG00000017698	ENSBTAG00000008956
ENSBTAG00000003279	ENSBTAG00000016174	ENSBTAG00000018884	ENSBTAG00000008805	ENSBTAG00000005376	ENSBTAG00000013688	ENSBTAG00000012755	ENSBTAG00000014136	ENSBTAG00000011939	ENSBTAG00000004086	ENSBTAG00000012291	ENSBTAG00000044064	ENSBTAG00000030669	ENSBTAG00000043975	ENSBTAG00000018777	ENSBTAG00000026194	ENSBTAG00000017690	ENSBTAG00000006694	ENSBTAG00000005628	ENSBTAG00000012514	ENSBTAG00000053354	ENSBTAG00000014878	ENSBTAG00000010502	ENSBTAG00000001725	ENSBTAG00000000371	ENSBTAG00000000371	ENSBTAG00000000371	ENSBTAG00000020944	ENSBTAG00000006022	ENSBTAG00000000371	ENSBTAG00000016854	ENSBTAG00000000820	ENSBTAG00000020097	ENSBTAG00000010175	ENSBTAG00000016072	ENSBTAG00000000371	ENSBTAG00000009804	ENSBTAG00000007765	ENSBTAG00000010452	ENSBTAG00000021965	ENSBTAG00000029771	ENSBTAG00000000091	ENSBTAG00000007508	ENSBTAG00000000371	ENSBTAG00000018206	ENSBTAG00000021791	ENSBTAG00000021151	ENSBTAG00000003367	ENSBTAG00000053551	ENSBTAG00000003034
ENSBTAG00000004652	ENSBTAG00000047680	ENSBTAG00000019794	ENSBTAG00000012505	ENSBTAG00000015089	ENSBTAG00000037686	ENSBTAG00000020015	ENSBTAG00000009328	ENSBTAG00000034519	ENSBTAG00000008833	ENSBTAG00000006978	ENSBTAG00000055034	ENSBTAG00000052830	ENSBTAG00000004048	ENSBTAG00000007109	ENSBTAG00000012968	ENSBTAG00000050764	ENSBTAG00000022861	ENSBTAG00000013488	ENSBTAG00000003109	ENSBTAG00000004384	ENSBTAG00000018167	ENSBTAG00000053180	ENSBTAG00000048353	ENSBTAG00000000372	ENSBTAG00000000372	ENSBTAG00000000372	ENSBTAG00000001173	ENSBTAG00000048353	ENSBTAG00000000372	ENSBTAG00000040547	ENSBTAG00000019249	ENSBTAG00000039855	ENSBTAG00000008704	ENSBTAG00000054382	ENSBTAG00000000372	ENSBTAG00000009132	ENSBTAG00000010709	ENSBTAG00000000828	ENSBTAG00000049309	ENSBTAG00000010032	ENSBTAG00000017566	ENSBTAG00000021883	ENSBTAG00000000372	ENSBTAG00000009272	ENSBTAG00000054595	ENSBTAG00000015188	ENSBTAG00000020880	ENSBTAG00000051511	ENSBTAG00000006939
ENSBTAG00000014968	ENSBTAG00000020674	ENSBTAG00000050269	ENSBTAG00000009382	ENSBTAG00000020939	ENSBTAG00000001578	ENSBTAG00000004956	ENSBTAG00000050801	ENSBTAG00000046957	ENSBTAG00000004574	ENSBTAG00000013726	ENSBTAG00000032694	ENSBTAG00000009959	ENSBTAG00000013290	ENSBTAG00000018261	ENSBTAG00000007223	ENSBTAG00000004685	ENSBTAG00000020607	ENSBTAG00000053508	ENSBTAG00000010738	ENSBTAG00000022571	ENSBTAG00000012149	ENSBTAG00000018009	ENSBTAG00000004651	ENSBTAG00000000374	ENSBTAG00000000374	ENSBTAG00000000374	ENSBTAG00000013353	ENSBTAG00000053494	ENSBTAG00000000374	ENSBTAG00000051207	ENSBTAG00000048412	ENSBTAG00000033510	ENSBTAG00000033107	ENSBTAG00000030432	ENSBTAG00000000374	ENSBTAG00000016751	ENSBTAG00000047110	ENSBTAG00000009831	ENSBTAG00000008493	ENSBTAG00000000062	ENSBTAG00000018483	ENSBTAG00000008302	ENSBTAG00000000374	ENSBTAG00000000898	ENSBTAG00000039588	ENSBTAG00000010915	ENSBTAG00000008654	ENSBTAG00000048416	ENSBTAG00000021125
ENSBTAG00000009037	ENSBTAG00000001553	ENSBTAG00000010376	ENSBTAG00000044001	ENSBTAG00000013498	ENSBTAG00000021543	ENSBTAG00000018175	ENSBTAG00000003470	ENSBTAG00000029893	ENSBTAG00000049588	ENSBTAG00000012363	ENSBTAG00000032651	ENSBTAG00000008762	ENSBTAG00000037899	ENSBTAG00000051867	ENSBTAG00000039819	ENSBTAG00000011782	ENSBTAG00000020484	ENSBTAG00000009876	ENSBTAG00000004280	ENSBTAG00000020747	ENSBTAG00000003826	ENSBTAG00000019741	ENSBTAG00000043953	ENSBTAG00000000375	ENSBTAG00000000375	ENSBTAG00000000375	ENSBTAG00000037726	ENSBTAG00000036028	ENSBTAG00000000375	ENSBTAG00000034192	ENSBTAG00000001101	ENSBTAG00000006160	ENSBTAG00000031869	ENSBTAG00000010916	ENSBTAG00000000375	ENSBTAG00000019073	ENSBTAG00000011278	ENSBTAG00000018889	ENSBTAG00000019419	ENSBTAG00000024000	ENSBTAG00000026586	ENSBTAG00000013240	ENSBTAG00000000375	ENSBTAG00000037638	ENSBTAG00000002435	ENSBTAG00000001826	ENSBTAG00000038477	ENSBTAG00000006173	ENSBTAG00000014246
ENSBTAG00000002331	ENSBTAG00000039695	ENSBTAG00000001952	ENSBTAG00000054270	ENSBTAG00000003762	ENSBTAG00000005294	ENSBTAG00000052880	ENSBTAG00000047894	ENSBTAG00000018518	ENSBTAG00000013889	ENSBTAG00000026758	ENSBTAG00000021817	ENSBTAG00000014991	ENSBTAG00000021752	ENSBTAG00000000512	ENSBTAG00000033153	ENSBTAG00000008237	ENSBTAG00000017864	ENSBTAG00000011139	ENSBTAG00000004803	ENSBTAG00000003550	ENSBTAG00000005488	ENSBTAG00000001822	ENSBTAG00000002135	ENSBTAG00000000376	ENSBTAG00000000376	ENSBTAG00000000376	ENSBTAG00000012164	ENSBTAG00000021082	ENSBTAG00000000376	ENSBTAG00000039504	ENSBTAG00000014262	ENSBTAG00000020282	ENSBTAG00000021656	ENSBTAG00000017387	ENSBTAG00000000376	ENSBTAG00000010337	ENSBTAG00000038234	ENSBTAG00000022292	ENSBTAG00000006759	ENSBTAG00000011185	ENSBTAG00000049189	ENSBTAG00000010304	ENSBTAG00000000376	ENSBTAG00000039504	ENSBTAG00000024918	ENSBTAG00000010111	ENSBTAG00000015972	ENSBTAG00000037821	ENSBTAG00000003458
ENSBTAG00000047715	ENSBTAG00000014199	ENSBTAG00000019448	ENSBTAG00000011882	ENSBTAG00000002646	ENSBTAG00000002326	ENSBTAG00000035998	ENSBTAG00000000317	ENSBTAG00000008537	ENSBTAG00000049801	ENSBTAG00000012338	ENSBTAG00000045940	ENSBTAG00000025494	ENSBTAG00000002670	ENSBTAG00000009826	ENSBTAG00000012604	ENSBTAG00000017222	ENSBTAG00000015046	ENSBTAG00000003718	ENSBTAG00000050925	ENSBTAG00000003829	ENSBTAG00000001564	ENSBTAG00000016771	ENSBTAG00000004541	ENSBTAG00000000377	ENSBTAG00000000377	ENSBTAG00000000377	ENSBTAG00000017122	ENSBTAG00000002647	ENSBTAG00000000377	ENSBTAG00000052912	ENSBTAG00000016560	ENSBTAG00000012249	ENSBTAG00000001408	ENSBTAG00000022109	ENSBTAG00000000377	ENSBTAG00000006589	ENSBTAG00000007000	ENSBTAG00000020566	ENSBTAG00000042440	ENSBTAG00000002854	ENSBTAG00000002542	ENSBTAG00000006543	ENSBTAG00000000377	ENSBTAG00000037858	ENSBTAG00000012771	ENSBTAG00000037726	ENSBTAG00000002283	ENSBTAG00000003653	ENSBTAG00000014727
ENSBTAG00000016465	ENSBTAG00000018202	ENSBTAG00000012490	ENSBTAG00000014304	ENSBTAG00000020481	ENSBTAG00000005296	ENSBTAG00000017478	ENSBTAG00000009366	ENSBTAG00000043575	ENSBTAG00000037381	ENSBTAG00000002743	ENSBTAG00000020652	ENSBTAG00000008921	ENSBTAG00000032839	ENSBTAG00000000434	ENSBTAG00000025554	ENSBTAG00000012222	ENSBTAG00000000252	ENSBTAG00000050062	ENSBTAG00000003514	ENSBTAG00000014272	ENSBTAG00000006907	ENSBTAG00000020801	ENSBTAG00000021144	ENSBTAG00000000379	ENSBTAG00000000379	ENSBTAG00000000379	ENSBTAG00000050914	ENSBTAG00000020512	ENSBTAG00000000379	ENSBTAG00000014144	ENSBTAG00000010673	ENSBTAG00000004937	ENSBTAG00000017390	ENSBTAG00000017504	ENSBTAG00000000379	ENSBTAG00000018691	ENSBTAG00000030994	ENSBTAG00000049165	ENSBTAG00000049597	ENSBTAG00000001027	ENSBTAG00000003898	ENSBTAG00000005699	ENSBTAG00000000379	ENSBTAG00000013706	ENSBTAG00000017135	ENSBTAG00000012352	ENSBTAG00000000379	ENSBTAG00000014720	ENSBTAG00000005628
ENSBTAG00000021964	ENSBTAG00000052597	ENSBTAG00000017284	ENSBTAG00000013444	ENSBTAG00000009181	ENSBTAG00000026611	ENSBTAG00000019557	ENSBTAG00000021318	ENSBTAG00000020194	ENSBTAG00000050485	ENSBTAG00000007450	ENSBTAG00000045955	ENSBTAG00000043217	ENSBTAG00000005866	ENSBTAG00000048237	ENSBTAG00000031052	ENSBTAG00000011097	ENSBTAG00000004710	ENSBTAG00000008429	ENSBTAG00000042536	ENSBTAG00000017779	ENSBTAG00000019322	ENSBTAG00000050233	ENSBTAG00000003039	ENSBTAG00000000381	ENSBTAG00000000381	ENSBTAG00000000381	ENSBTAG00000011010	ENSBTAG00000000653	ENSBTAG00000000381	ENSBTAG00000020436	ENSBTAG00000054525	ENSBTAG00000015337	ENSBTAG00000021576	ENSBTAG00000020964	ENSBTAG00000000381	ENSBTAG00000013928	ENSBTAG00000004321	ENSBTAG00000001457	ENSBTAG00000007269	ENSBTAG00000039992	ENSBTAG00000020733	ENSBTAG00000021842	ENSBTAG00000000381	ENSBTAG00000046597	ENSBTAG00000011940	ENSBTAG00000017475	ENSBTAG00000004709	ENSBTAG00000001997	ENSBTAG00000014608
ENSBTAG00000033334	ENSBTAG00000049422	ENSBTAG00000018588	ENSBTAG00000007016	ENSBTAG00000014304	ENSBTAG00000018863	ENSBTAG00000014057	ENSBTAG00000040067	ENSBTAG00000012182	ENSBTAG00000016199	ENSBTAG00000012140	ENSBTAG00000051655	ENSBTAG00000019002	ENSBTAG00000000342	ENSBTAG00000046512	ENSBTAG00000001311	ENSBTAG00000053199	ENSBTAG00000006776	ENSBTAG00000015710	ENSBTAG00000012540	ENSBTAG00000046158	ENSBTAG00000006253	ENSBTAG00000009051	ENSBTAG00000014972	ENSBTAG00000000382	ENSBTAG00000000382	ENSBTAG00000000382	ENSBTAG00000021483	ENSBTAG00000050193	ENSBTAG00000000382	ENSBTAG00000008752	ENSBTAG00000046637	ENSBTAG00000000576	ENSBTAG00000014575	ENSBTAG00000004970	ENSBTAG00000000382	ENSBTAG00000005843	ENSBTAG00000007946	ENSBTAG00000010785	ENSBTAG00000032481	ENSBTAG00000044236	ENSBTAG00000048377	ENSBTAG00000019987	ENSBTAG00000000382	ENSBTAG00000021969	ENSBTAG00000006939	ENSBTAG00000006214	ENSBTAG00000009733	ENSBTAG00000034905	ENSBTAG00000005978
ENSBTAG00000030921	ENSBTAG00000014526	ENSBTAG00000002381	ENSBTAG00000018013	ENSBTAG00000007635	ENSBTAG00000002942	ENSBTAG00000037510	ENSBTAG00000015361	ENSBTAG00000054228	ENSBTAG00000015164	ENSBTAG00000005261	ENSBTAG00000048566	ENSBTAG00000012206	ENSBTAG00000010487	ENSBTAG00000002367	ENSBTAG00000016514	ENSBTAG00000047664	ENSBTAG00000018225	ENSBTAG00000000705	ENSBTAG00000021035	ENSBTAG00000016277	ENSBTAG00000011500	ENSBTAG00000050334	ENSBTAG00000008555	ENSBTAG00000000385	ENSBTAG00000000385	ENSBTAG00000000385	ENSBTAG00000020645	ENSBTAG00000030994	ENSBTAG00000000385	ENSBTAG00000006806	ENSBTAG00000004874	ENSBTAG00000039012	ENSBTAG00000021306	ENSBTAG00000020413	ENSBTAG00000000385	ENSBTAG00000014655	ENSBTAG00000048833	ENSBTAG00000017363	ENSBTAG00000031679	ENSBTAG00000009576	ENSBTAG00000010597	ENSBTAG00000046322	ENSBTAG00000000385	ENSBTAG00000000809	ENSBTAG00000040551	ENSBTAG00000004852	ENSBTAG00000012083	ENSBTAG00000021769	ENSBTAG00000046324
ENSBTAG00000003842	ENSBTAG00000004989	ENSBTAG00000005668	ENSBTAG00000015885	ENSBTAG00000020475	ENSBTAG00000035054	ENSBTAG00000002128	ENSBTAG00000007036	ENSBTAG00000006245	ENSBTAG00000016030	ENSBTAG00000003671	ENSBTAG00000043746	ENSBTAG00000007567	ENSBTAG00000055051	ENSBTAG00000000605	ENSBTAG00000004705	ENSBTAG00000018326	ENSBTAG00000018036	ENSBTAG00000021249	ENSBTAG00000018137	ENSBTAG00000015314	ENSBTAG00000015840	ENSBTAG00000022227	ENSBTAG00000048928	ENSBTAG00000000387	ENSBTAG00000000387	ENSBTAG00000000387	ENSBTAG00000016881	ENSBTAG00000015525	ENSBTAG00000000387	ENSBTAG00000003408	ENSBTAG00000004558	ENSBTAG00000026769	ENSBTAG00000024407	ENSBTAG00000001662	ENSBTAG00000000387	ENSBTAG00000047972	ENSBTAG00000033186	ENSBTAG00000016430	ENSBTAG00000012036	ENSBTAG00000001568	ENSBTAG00000050377	ENSBTAG00000008124	ENSBTAG00000000387	ENSBTAG00000002997	ENSBTAG00000051768	ENSBTAG00000005260	ENSBTAG00000002490	ENSBTAG00000008605	ENSBTAG00000006886
ENSBTAG00000005819	ENSBTAG00000054438	ENSBTAG00000047956	ENSBTAG00000052443	ENSBTAG00000007228	ENSBTAG00000002052	ENSBTAG00000038154	ENSBTAG00000002361	ENSBTAG00000004004	ENSBTAG00000011757	ENSBTAG00000054918	ENSBTAG00000045535	ENSBTAG00000020416	ENSBTAG00000005751	ENSBTAG00000004079	ENSBTAG00000000623	ENSBTAG00000017456	ENSBTAG00000010552	ENSBTAG00000050361	ENSBTAG00000049408	ENSBTAG00000004303	ENSBTAG00000039851	ENSBTAG00000053537	ENSBTAG00000042180	ENSBTAG00000000389	ENSBTAG00000000389	ENSBTAG00000000389	ENSBTAG00000019090	ENSBTAG00000024555	ENSBTAG00000000389	ENSBTAG00000012019	ENSBTAG00000011154	ENSBTAG00000002779	ENSBTAG00000005273	ENSBTAG00000006738	ENSBTAG00000000389	ENSBTAG00000014447	ENSBTAG00000049695	ENSBTAG00000008241	ENSBTAG00000047836	ENSBTAG00000014794	ENSBTAG00000011559	ENSBTAG00000005678	ENSBTAG00000000389	ENSBTAG00000007704	ENSBTAG00000050989	ENSBTAG00000007390	ENSBTAG00000009647	ENSBTAG00000009408	ENSBTAG00000009249
ENSBTAG00000001471	ENSBTAG00000050586	ENSBTAG00000051158	ENSBTAG00000014674	ENSBTAG00000017388	ENSBTAG00000018013	ENSBTAG00000011044	ENSBTAG00000033140	ENSBTAG00000019340	ENSBTAG00000020676	ENSBTAG00000014291	ENSBTAG00000017387	ENSBTAG00000050180	ENSBTAG00000007593	ENSBTAG00000012246	ENSBTAG00000003827	ENSBTAG00000051151	ENSBTAG00000016155	ENSBTAG00000024851	ENSBTAG00000003990	ENSBTAG00000007049	ENSBTAG00000005606	ENSBTAG00000017566	ENSBTAG00000026080	ENSBTAG00000000390	ENSBTAG00000000390	ENSBTAG00000000390	ENSBTAG00000006130	ENSBTAG00000017704	ENSBTAG00000000390	ENSBTAG00000047229	ENSBTAG00000048655	ENSBTAG00000004375	ENSBTAG00000001826	ENSBTAG00000025088	ENSBTAG00000000390	ENSBTAG00000004557	ENSBTAG00000015909	ENSBTAG00000010947	ENSBTAG00000045783	ENSBTAG00000001767	ENSBTAG00000002462	ENSBTAG00000005260	ENSBTAG00000000390	ENSBTAG00000017571	ENSBTAG00000016879	ENSBTAG00000020263	ENSBTAG00000011187	ENSBTAG00000000920	ENSBTAG00000038605
ENSBTAG00000005093	ENSBTAG00000026489	ENSBTAG00000013485	ENSBTAG00000014945	ENSBTAG00000017970	ENSBTAG00000048781	ENSBTAG00000014441	ENSBTAG00000007766	ENSBTAG00000012296	ENSBTAG00000054059	ENSBTAG00000017373	ENSBTAG00000032576	ENSBTAG00000052252	ENSBTAG00000021182	ENSBTAG00000004625	ENSBTAG00000001889	ENSBTAG00000008945	ENSBTAG00000053390	ENSBTAG00000007666	ENSBTAG00000047424	ENSBTAG00000021516	ENSBTAG00000003956	ENSBTAG00000020602	ENSBTAG00000052188	ENSBTAG00000000392	ENSBTAG00000000392	ENSBTAG00000000392	ENSBTAG00000015639	ENSBTAG00000000564	ENSBTAG00000000392	ENSBTAG00000009649	ENSBTAG00000008493	ENSBTAG00000004263	ENSBTAG00000005021	ENSBTAG00000018576	ENSBTAG00000000392	ENSBTAG00000002854	ENSBTAG00000001866	ENSBTAG00000008103	ENSBTAG00000006806	ENSBTAG00000046339	ENSBTAG00000047787	ENSBTAG00000009899	ENSBTAG00000000392	ENSBTAG00000018959	ENSBTAG00000007312	ENSBTAG00000010407	ENSBTAG00000000897	ENSBTAG00000002369	ENSBTAG00000012629
ENSBTAG00000008913	ENSBTAG00000001002	ENSBTAG00000004903	ENSBTAG00000003100	ENSBTAG00000011207	ENSBTAG00000018912	ENSBTAG00000011683	ENSBTAG00000026522	ENSBTAG00000014960	ENSBTAG00000033326	ENSBTAG00000012503	ENSBTAG00000032733	ENSBTAG00000005015	ENSBTAG00000051588	ENSBTAG00000013929	ENSBTAG00000007415	ENSBTAG00000052485	ENSBTAG00000007058	ENSBTAG00000001100	ENSBTAG00000008349	ENSBTAG00000010215	ENSBTAG00000046545	ENSBTAG00000021967	ENSBTAG00000043243	ENSBTAG00000000393	ENSBTAG00000000393	ENSBTAG00000000393	ENSBTAG00000013843	ENSBTAG00000015089	ENSBTAG00000000393	ENSBTAG00000006069	ENSBTAG00000050581	ENSBTAG00000017811	ENSBTAG00000012648	ENSBTAG00000012623	ENSBTAG00000000393	ENSBTAG00000011133	ENSBTAG00000016398	ENSBTAG00000006686	ENSBTAG00000027172	ENSBTAG00000018941	ENSBTAG00000053086	ENSBTAG00000017196	ENSBTAG00000000393	ENSBTAG00000043949	ENSBTAG00000015649	ENSBTAG00000015938	ENSBTAG00000017682	ENSBTAG00000002488	ENSBTAG00000020904
ENSBTAG00000001368	ENSBTAG00000011446	ENSBTAG00000019913	ENSBTAG00000002417	ENSBTAG00000020031	ENSBTAG00000031849	ENSBTAG00000045929	ENSBTAG00000021438	ENSBTAG00000004094	ENSBTAG00000000077	ENSBTAG00000032068	ENSBTAG00000046298	ENSBTAG00000018331	ENSBTAG00000018424	ENSBTAG00000011729	ENSBTAG00000026286	ENSBTAG00000008634	ENSBTAG00000006474	ENSBTAG00000024663	ENSBTAG00000010681	ENSBTAG00000023384	ENSBTAG00000015926	ENSBTAG00000010529	ENSBTAG00000015598	ENSBTAG00000000394	ENSBTAG00000000394	ENSBTAG00000000394	ENSBTAG00000021697	ENSBTAG00000013442	ENSBTAG00000000394	ENSBTAG00000017104	ENSBTAG00000001077	ENSBTAG00000010809	ENSBTAG00000018270	ENSBTAG00000019958	ENSBTAG00000000394	ENSBTAG00000031890	ENSBTAG00000010338	ENSBTAG00000047256	ENSBTAG00000032114	ENSBTAG00000040000	ENSBTAG00000031497	ENSBTAG00000005295	ENSBTAG00000000394	ENSBTAG00000000516	ENSBTAG00000024086	ENSBTAG00000021338	ENSBTAG00000034985	ENSBTAG00000015130	ENSBTAG00000020848
ENSBTAG00000001868	ENSBTAG00000023144	ENSBTAG00000038141	ENSBTAG00000014738	ENSBTAG00000001083	ENSBTAG00000012370	ENSBTAG00000000986	ENSBTAG00000011447	ENSBTAG00000006134	ENSBTAG00000009381	ENSBTAG00000019777	ENSBTAG00000019467	ENSBTAG00000011820	ENSBTAG00000052505	ENSBTAG00000022886	ENSBTAG00000006233	ENSBTAG00000007253	ENSBTAG00000011905	ENSBTAG00000055124	ENSBTAG00000011613	ENSBTAG00000017710	ENSBTAG00000010551	ENSBTAG00000002069	ENSBTAG00000006357	ENSBTAG00000000395	ENSBTAG00000000395	ENSBTAG00000000395	ENSBTAG00000010562	ENSBTAG00000009737	ENSBTAG00000000395	ENSBTAG00000046158	ENSBTAG00000052544	ENSBTAG00000010163	ENSBTAG00000014250	ENSBTAG00000021727	ENSBTAG00000000395	ENSBTAG00000012407	ENSBTAG00000048296	ENSBTAG00000002402	ENSBTAG00000016936	ENSBTAG00000006187	ENSBTAG00000007913	ENSBTAG00000030503	ENSBTAG00000000395	ENSBTAG00000007144	ENSBTAG00000020772	ENSBTAG00000004037	ENSBTAG00000010692	ENSBTAG00000019325	ENSBTAG00000048631
ENSBTAG00000008452	ENSBTAG00000049580	ENSBTAG00000018655	ENSBTAG00000050772	ENSBTAG00000006276	ENSBTAG00000000699	ENSBTAG00000047362	ENSBTAG00000008705	ENSBTAG00000017512	ENSBTAG00000037510	ENSBTAG00000013669	ENSBTAG00000052113	ENSBTAG00000002081	ENSBTAG00000015188	ENSBTAG00000003956	ENSBTAG00000031572	ENSBTAG00000013631	ENSBTAG00000002046	ENSBTAG00000019448	ENSBTAG00000005431	ENSBTAG00000007946	ENSBTAG00000044275	ENSBTAG00000007932	ENSBTAG00000048374	ENSBTAG00000000396	ENSBTAG00000000396	ENSBTAG00000000396	ENSBTAG00000013436	ENSBTAG00000021416	ENSBTAG00000000396	ENSBTAG00000047395	ENSBTAG00000007835	ENSBTAG00000003763	ENSBTAG00000003693	ENSBTAG00000014253	ENSBTAG00000000396	ENSBTAG00000018200	ENSBTAG00000001417	ENSBTAG00000021527	ENSBTAG00000053808	ENSBTAG00000003598	ENSBTAG00000038384	ENSBTAG00000014806	ENSBTAG00000000396	ENSBTAG00000051082	ENSBTAG00000003857	ENSBTAG00000018307	ENSBTAG00000011916	ENSBTAG00000004134	ENSBTAG00000004742
ENSBTAG00000014239	ENSBTAG00000008853	ENSBTAG00000016021	ENSBTAG00000001093	ENSBTAG00000014855	ENSBTAG00000022275	ENSBTAG00000003752	ENSBTAG00000037945	ENSBTAG00000053313	ENSBTAG00000009494	ENSBTAG00000007111	ENSBTAG00000016389	ENSBTAG00000003983	ENSBTAG00000009476	ENSBTAG00000000913	ENSBTAG00000045998	ENSBTAG00000051967	ENSBTAG00000044166	ENSBTAG00000010447	ENSBTAG00000020854	ENSBTAG00000010841	ENSBTAG00000054498	ENSBTAG00000021141	ENSBTAG00000040504	ENSBTAG00000000397	ENSBTAG00000000397	ENSBTAG00000000397	ENSBTAG00000019337	ENSBTAG00000050801	ENSBTAG00000000397	ENSBTAG00000013026	ENSBTAG00000017602	ENSBTAG00000005685	ENSBTAG00000013103	ENSBTAG00000006077	ENSBTAG00000000397	ENSBTAG00000008494	ENSBTAG00000048246	ENSBTAG00000015892	ENSBTAG00000013620	ENSBTAG00000053401	ENSBTAG00000011388	ENSBTAG00000052689	ENSBTAG00000000397	ENSBTAG00000032763	ENSBTAG00000048460	ENSBTAG00000008860	ENSBTAG00000003501	ENSBTAG00000051466	ENSBTAG00000008216
ENSBTAG00000002451	ENSBTAG00000001594	ENSBTAG00000018894	ENSBTAG00000003219	ENSBTAG00000052443	ENSBTAG00000025385	ENSBTAG00000002296	ENSBTAG00000009950	ENSBTAG00000045497	ENSBTAG00000001543	ENSBTAG00000012058	ENSBTAG00000008201	ENSBTAG00000016290	ENSBTAG00000039946	ENSBTAG00000014581	ENSBTAG00000015686	ENSBTAG00000002233	ENSBTAG00000001543	ENSBTAG00000014972	ENSBTAG00000039684	ENSBTAG00000018283	ENSBTAG00000002964	ENSBTAG00000002947	ENSBTAG00000005049	ENSBTAG00000000399	ENSBTAG00000000399	ENSBTAG00000000399	ENSBTAG00000050436	ENSBTAG00000035643	ENSBTAG00000000399	ENSBTAG00000008036	ENSBTAG00000007115	ENSBTAG00000005110	ENSBTAG00000019203	ENSBTAG00000048336	ENSBTAG00000000399	ENSBTAG00000023551	ENSBTAG00000005284	ENSBTAG00000018340	ENSBTAG00000042916	ENSBTAG00000004328	ENSBTAG00000003920	ENSBTAG00000023179	ENSBTAG00000000399	ENSBTAG00000047571	ENSBTAG00000053999	ENSBTAG00000049125	ENSBTAG00000011970	ENSBTAG00000013509	ENSBTAG00000000638
ENSBTAG00000003897	ENSBTAG00000018366	ENSBTAG00000021771	ENSBTAG00000013004	ENSBTAG00000012082	ENSBTAG00000006024	ENSBTAG00000047955	ENSBTAG00000008989	ENSBTAG00000021158	ENSBTAG00000051666	ENSBTAG00000012656	ENSBTAG00000053264	ENSBTAG00000054857	ENSBTAG00000002278	ENSBTAG00000000417	ENSBTAG00000044077	ENSBTAG00000004038	ENSBTAG00000006707	ENSBTAG00000005623	ENSBTAG00000010590	ENSBTAG00000001288	ENSBTAG00000007068	ENSBTAG00000020764	ENSBTAG00000020958	ENSBTAG00000000400	ENSBTAG00000000400	ENSBTAG00000000400	ENSBTAG00000026139	ENSBTAG00000003544	ENSBTAG00000000400	ENSBTAG00000010116	ENSBTAG00000014579	ENSBTAG00000032848	ENSBTAG00000045572	ENSBTAG00000019622	ENSBTAG00000000400	ENSBTAG00000045902	ENSBTAG00000002348	ENSBTAG00000015352	ENSBTAG00000016206	ENSBTAG00000014299	ENSBTAG00000030973	ENSBTAG00000031439	ENSBTAG00000000400	ENSBTAG00000029921	ENSBTAG00000006780	ENSBTAG00000008303	ENSBTAG00000004257	ENSBTAG00000009126	ENSBTAG00000034295
ENSBTAG00000008438	ENSBTAG00000020294	ENSBTAG00000010682	ENSBTAG00000002626	ENSBTAG00000008577	ENSBTAG00000014550	ENSBTAG00000034529	ENSBTAG00000018650	ENSBTAG00000004727	ENSBTAG00000010246	ENSBTAG00000017063	ENSBTAG00000054156	ENSBTAG00000021048	ENSBTAG00000008537	ENSBTAG00000032831	ENSBTAG00000021594	ENSBTAG00000049881	ENSBTAG00000000717	ENSBTAG00000034939	ENSBTAG00000052878	ENSBTAG00000005093	ENSBTAG00000011173	ENSBTAG00000021791	ENSBTAG00000002060	ENSBTAG00000000401	ENSBTAG00000000401	ENSBTAG00000000401	ENSBTAG00000000186	ENSBTAG00000013426	ENSBTAG00000000401	ENSBTAG00000013301	ENSBTAG00000021321	ENSBTAG00000003925	ENSBTAG00000046301	ENSBTAG00000002252	ENSBTAG00000000401	ENSBTAG00000000857	ENSBTAG00000003232	ENSBTAG00000020130	ENSBTAG00000017574	ENSBTAG00000054605	ENSBTAG00000013461	ENSBTAG00000011206	ENSBTAG00000000401	ENSBTAG00000048257	ENSBTAG00000046257	ENSBTAG00000040390	ENSBTAG00000019700	ENSBTAG00000054566	ENSBTAG00000008555
ENSBTAG00000044175	ENSBTAG00000013952	ENSBTAG00000000561	ENSBTAG00000002232	ENSBTAG00000007071	ENSBTAG00000017808	ENSBTAG00000048122	ENSBTAG00000019623	ENSBTAG00000005857	ENSBTAG00000009037	ENSBTAG00000023938	ENSBTAG00000053003	ENSBTAG00000016456	ENSBTAG00000049125	ENSBTAG00000021724	ENSBTAG00000011180	ENSBTAG00000025345	ENSBTAG00000015761	ENSBTAG00000006474	ENSBTAG00000038916	ENSBTAG00000016177	ENSBTAG00000015049	ENSBTAG00000012451	ENSBTAG00000005077	ENSBTAG00000000404	ENSBTAG00000000404	ENSBTAG00000000404	ENSBTAG00000027442	ENSBTAG00000018829	ENSBTAG00000000404	ENSBTAG00000010255	ENSBTAG00000006342	ENSBTAG00000053205	ENSBTAG00000022635	ENSBTAG00000012036	ENSBTAG00000000404	ENSBTAG00000008280	ENSBTAG00000019322	ENSBTAG00000020126	ENSBTAG00000012638	ENSBTAG00000001823	ENSBTAG00000019500	ENSBTAG00000051386	ENSBTAG00000000404	ENSBTAG00000052988	ENSBTAG00000002736	ENSBTAG00000009430	ENSBTAG00000046957	ENSBTAG00000054700	ENSBTAG00000017256
ENSBTAG00000021275	ENSBTAG00000019250	ENSBTAG00000001250	ENSBTAG00000004261	ENSBTAG00000019070	ENSBTAG00000012789	ENSBTAG00000000836	ENSBTAG00000043554	ENSBTAG00000045895	ENSBTAG00000042559	ENSBTAG00000016414	ENSBTAG00000011057	ENSBTAG00000020355	ENSBTAG00000020355	ENSBTAG00000018813	ENSBTAG00000001605	ENSBTAG00000006539	ENSBTAG00000019235	ENSBTAG00000012363	ENSBTAG00000007969	ENSBTAG00000010389	ENSBTAG00000008884	ENSBTAG00000014324	ENSBTAG00000011559	ENSBTAG00000000405	ENSBTAG00000000405	ENSBTAG00000000405	ENSBTAG00000033319	ENSBTAG00000004822	ENSBTAG00000000405	ENSBTAG00000054686	ENSBTAG00000008410	ENSBTAG00000020643	ENSBTAG00000020485	ENSBTAG00000008129	ENSBTAG00000000405	ENSBTAG00000006974	ENSBTAG00000019440	ENSBTAG00000016218	ENSBTAG00000039289	ENSBTAG00000019589	ENSBTAG00000030168	ENSBTAG00000021021	ENSBTAG00000000405	ENSBTAG00000045711	ENSBTAG00000053980	ENSBTAG00000010395	ENSBTAG00000016496	ENSBTAG00000013983	ENSBTAG00000003021
ENSBTAG00000012176	ENSBTAG00000006126	ENSBTAG00000018105	ENSBTAG00000012305	ENSBTAG00000012647	ENSBTAG00000021240	ENSBTAG00000018643	ENSBTAG00000033334	ENSBTAG00000000399	ENSBTAG00000015478	ENSBTAG00000013009	ENSBTAG00000010882	ENSBTAG00000040282	ENSBTAG00000013980	ENSBTAG00000000451	ENSBTAG00000003358	ENSBTAG00000015656	ENSBTAG00000006441	ENSBTAG00000012078	ENSBTAG00000001649	ENSBTAG00000017056	ENSBTAG00000026972	ENSBTAG00000009232	ENSBTAG00000047270	ENSBTAG00000000406	ENSBTAG00000000406	ENSBTAG00000000406	ENSBTAG00000006141	ENSBTAG00000011987	ENSBTAG00000000406	ENSBTAG00000020018	ENSBTAG00000016058	ENSBTAG00000008448	ENSBTAG00000046803	ENSBTAG00000008966	ENSBTAG00000000406	ENSBTAG00000017825	ENSBTAG00000050362	ENSBTAG00000000257	ENSBTAG00000048722	ENSBTAG00000052750	ENSBTAG00000052979	ENSBTAG00000015919	ENSBTAG00000000406	ENSBTAG00000016704	ENSBTAG00000017112	ENSBTAG00000008465	ENSBTAG00000031165	ENSBTAG00000033726	ENSBTAG00000004240
ENSBTAG00000014482	ENSBTAG00000054702	ENSBTAG00000014903	ENSBTAG00000016885	ENSBTAG00000001311	ENSBTAG00000052346	ENSBTAG00000046158	ENSBTAG00000033526	ENSBTAG00000012623	ENSBTAG00000048049	ENSBTAG00000019345	ENSBTAG00000038660	ENSBTAG00000005180	ENSBTAG00000022199	ENSBTAG00000048756	ENSBTAG00000003696	ENSBTAG00000011137	ENSBTAG00000002561	ENSBTAG00000050052	ENSBTAG00000045633	ENSBTAG00000000251	ENSBTAG00000004189	ENSBTAG00000047815	ENSBTAG00000053682	ENSBTAG00000000409	ENSBTAG00000000409	ENSBTAG00000000409	ENSBTAG00000017765	ENSBTAG00000050217	ENSBTAG00000000409	ENSBTAG00000003539	ENSBTAG00000001109	ENSBTAG00000007623	ENSBTAG00000054389	ENSBTAG00000054147	ENSBTAG00000000409	ENSBTAG00000012525	ENSBTAG00000002770	ENSBTAG00000019646	ENSBTAG00000054005	ENSBTAG00000003388	ENSBTAG00000052369	ENSBTAG00000008191	ENSBTAG00000000409	ENSBTAG00000003295	ENSBTAG00000005496	ENSBTAG00000007705	ENSBTAG00000011215	ENSBTAG00000016399	ENSBTAG00000046481
ENSBTAG00000000704	ENSBTAG00000002041	ENSBTAG00000012985	ENSBTAG00000018331	ENSBTAG00000011424	ENSBTAG00000008717	ENSBTAG00000010766	ENSBTAG00000013680	ENSBTAG00000026710	ENSBTAG00000005093	ENSBTAG00000004303	ENSBTAG00000007200	ENSBTAG00000002997	ENSBTAG00000031001	ENSBTAG00000038849	ENSBTAG00000019385	ENSBTAG00000053874	ENSBTAG00000010597	ENSBTAG00000024406	ENSBTAG00000001209	ENSBTAG00000018101	ENSBTAG00000016240	ENSBTAG00000009451	ENSBTAG00000022570	ENSBTAG00000000410	ENSBTAG00000000410	ENSBTAG00000000410	ENSBTAG00000003565	ENSBTAG00000010758	ENSBTAG00000000410	ENSBTAG00000001903	ENSBTAG00000012177	ENSBTAG00000014548	ENSBTAG00000034033	ENSBTAG00000016413	ENSBTAG00000000410	ENSBTAG00000026893	ENSBTAG00000043983	ENSBTAG00000018973	ENSBTAG00000015042	ENSBTAG00000047362	ENSBTAG00000000605	ENSBTAG00000048125	ENSBTAG00000000410	ENSBTAG00000020814	ENSBTAG00000046499	ENSBTAG00000001654	ENSBTAG00000004495	ENSBTAG00000017157	ENSBTAG00000019652
ENSBTAG00000005092	ENSBTAG00000021485	ENSBTAG00000009436	ENSBTAG00000027064	ENSBTAG00000027446	ENSBTAG00000006367	ENSBTAG00000053071	ENSBTAG00000001694	ENSBTAG00000050808	ENSBTAG00000015821	ENSBTAG00000016746	ENSBTAG00000021696	ENSBTAG00000012128	ENSBTAG00000002774	ENSBTAG00000034373	ENSBTAG00000038178	ENSBTAG00000016879	ENSBTAG00000012870	ENSBTAG00000021709	ENSBTAG00000020520	ENSBTAG00000030882	ENSBTAG00000027524	ENSBTAG00000005477	ENSBTAG00000006844	ENSBTAG00000000411	ENSBTAG00000000411	ENSBTAG00000000411	ENSBTAG00000017925	ENSBTAG00000004836	ENSBTAG00000000411	ENSBTAG00000014830	ENSBTAG00000015939	ENSBTAG00000008661	ENSBTAG00000002816	ENSBTAG00000011527	ENSBTAG00000000411	ENSBTAG00000032705	ENSBTAG00000012338	ENSBTAG00000021780	ENSBTAG00000040019	ENSBTAG00000038733	ENSBTAG00000006813	ENSBTAG00000021273	ENSBTAG00000000411	ENSBTAG00000040056	ENSBTAG00000019250	ENSBTAG00000019569	ENSBTAG00000002615	ENSBTAG00000032738	ENSBTAG00000040190
ENSBTAG00000015874	ENSBTAG00000015228	ENSBTAG00000007660	ENSBTAG00000010732	ENSBTAG00000053483	ENSBTAG00000006676	ENSBTAG00000043462	ENSBTAG00000005042	ENSBTAG00000008539	ENSBTAG00000021827	ENSBTAG00000001368	ENSBTAG00000016189	ENSBTAG00000007360	ENSBTAG00000008182	ENSBTAG00000009576	ENSBTAG00000014645	ENSBTAG00000019473	ENSBTAG00000017094	ENSBTAG00000016266	ENSBTAG00000055247	ENSBTAG00000038962	ENSBTAG00000017181	ENSBTAG00000010634	ENSBTAG00000049108	ENSBTAG00000000413	ENSBTAG00000000413	ENSBTAG00000000413	ENSBTAG00000021574	ENSBTAG00000000490	ENSBTAG00000000413	ENSBTAG00000049091	ENSBTAG00000016486	ENSBTAG00000048636	ENSBTAG00000013492	ENSBTAG00000020434	ENSBTAG00000000413	ENSBTAG00000021795	ENSBTAG00000007821	ENSBTAG00000001104	ENSBTAG00000027722	ENSBTAG00000015184	ENSBTAG00000005127	ENSBTAG00000015114	ENSBTAG00000000413	ENSBTAG00000015913	ENSBTAG00000004894	ENSBTAG00000001294	ENSBTAG00000003897	ENSBTAG00000010174	ENSBTAG00000011990
ENSBTAG00000036127	ENSBTAG00000031686	ENSBTAG00000049402	ENSBTAG00000021127	ENSBTAG00000020825	ENSBTAG00000015104	ENSBTAG00000009983	ENSBTAG00000030933	ENSBTAG00000048747	ENSBTAG00000012284	ENSBTAG00000012977	ENSBTAG00000007437	ENSBTAG00000007581	ENSBTAG00000049547	ENSBTAG00000018278	ENSBTAG00000007834	ENSBTAG00000014992	ENSBTAG00000021580	ENSBTAG00000009837	ENSBTAG00000045086	ENSBTAG00000025760	ENSBTAG00000008116	ENSBTAG00000001338	ENSBTAG00000002633	ENSBTAG00000000414	ENSBTAG00000000414	ENSBTAG00000000414	ENSBTAG00000017486	ENSBTAG00000002922	ENSBTAG00000000414	ENSBTAG00000033679	ENSBTAG00000040277	ENSBTAG00000001153	ENSBTAG00000003069	ENSBTAG00000009750	ENSBTAG00000000414	ENSBTAG00000001647	ENSBTAG00000052808	ENSBTAG00000005807	ENSBTAG00000010144	ENSBTAG00000003484	ENSBTAG00000000712	ENSBTAG00000049724	ENSBTAG00000000414	ENSBTAG00000003051	ENSBTAG00000017457	ENSBTAG00000010416	ENSBTAG00000014932	ENSBTAG00000038523	ENSBTAG00000001328
ENSBTAG00000023938	ENSBTAG00000038756	ENSBTAG00000052465	ENSBTAG00000008612	ENSBTAG00000050535	ENSBTAG00000012994	ENSBTAG00000011757	ENSBTAG00000001019	ENSBTAG00000007753	ENSBTAG00000001308	ENSBTAG00000011733	ENSBTAG00000011459	ENSBTAG00000010472	ENSBTAG00000011715	ENSBTAG00000014878	ENSBTAG00000032684	ENSBTAG00000007000	ENSBTAG00000013533	ENSBTAG00000054127	ENSBTAG00000004896	ENSBTAG00000026502	ENSBTAG00000014143	ENSBTAG00000005443	ENSBTAG00000006282	ENSBTAG00000000415	ENSBTAG00000000415	ENSBTAG00000000415	ENSBTAG00000002394	ENSBTAG00000004860	ENSBTAG00000000415	ENSBTAG00000054907	ENSBTAG00000020139	ENSBTAG00000021158	ENSBTAG00000034659	ENSBTAG00000021185	ENSBTAG00000000415	ENSBTAG00000016766	ENSBTAG00000026501	ENSBTAG00000012425	ENSBTAG00000006950	ENSBTAG00000018967	ENSBTAG00000024378	ENSBTAG00000006645	ENSBTAG00000000415	ENSBTAG00000034875	ENSBTAG00000007169	ENSBTAG00000005524	ENSBTAG00000017115	ENSBTAG00000032396	ENSBTAG00000007286
ENSBTAG00000038931	ENSBTAG00000026893	ENSBTAG00000017040	ENSBTAG00000046263	ENSBTAG00000013406	ENSBTAG00000016688	ENSBTAG00000053507	ENSBTAG00000011538	ENSBTAG00000047508	ENSBTAG00000011291	ENSBTAG00000008109	ENSBTAG00000003417	ENSBTAG00000002422	ENSBTAG00000021899	ENSBTAG00000017835	ENSBTAG00000010835	ENSBTAG00000009982	ENSBTAG00000021082	ENSBTAG00000016507	ENSBTAG00000055025	ENSBTAG00000033299	ENSBTAG00000004910	ENSBTAG00000018986	ENSBTAG00000002100	ENSBTAG00000000417	ENSBTAG00000000417	ENSBTAG00000000417	ENSBTAG00000019630	ENSBTAG00000007273	ENSBTAG00000000417	ENSBTAG00000025634	ENSBTAG00000017715	ENSBTAG00000016331	ENSBTAG00000021553	ENSBTAG00000010297	ENSBTAG00000000417	ENSBTAG00000052465	ENSBTAG00000007700	ENSBTAG00000018893	ENSBTAG00000044623	ENSBTAG00000001176	ENSBTAG00000012044	ENSBTAG00000047367	ENSBTAG00000000417	ENSBTAG00000031503	ENSBTAG00000017863	ENSBTAG00000051359	ENSBTAG00000051972	ENSBTAG00000051338	ENSBTAG00000000245
ENSBTAG00000017681	ENSBTAG00000003485	ENSBTAG00000044079	ENSBTAG00000020934	ENSBTAG00000054238	ENSBTAG00000046339	ENSBTAG00000012567	ENSBTAG00000040147	ENSBTAG00000012503	ENSBTAG00000009423	ENSBTAG00000008494	ENSBTAG00000052928	ENSBTAG00000011752	ENSBTAG00000000458	ENSBTAG00000051965	ENSBTAG00000021342	ENSBTAG00000005897	ENSBTAG00000046924	ENSBTAG00000018742	ENSBTAG00000046185	ENSBTAG00000009284	ENSBTAG00000048873	ENSBTAG00000032289	ENSBTAG00000009381	ENSBTAG00000000418	ENSBTAG00000000418	ENSBTAG00000000418	ENSBTAG00000007993	ENSBTAG00000021867	ENSBTAG00000000418	ENSBTAG00000007101	ENSBTAG00000025632	ENSBTAG00000015106	ENSBTAG00000015913	ENSBTAG00000024932	ENSBTAG00000000418	ENSBTAG00000019633	ENSBTAG00000021195	ENSBTAG00000052374	ENSBTAG00000021967	ENSBTAG00000051560	ENSBTAG00000014337	ENSBTAG00000003235	ENSBTAG00000000418	ENSBTAG00000002974	ENSBTAG00000051080	ENSBTAG00000015839	ENSBTAG00000002402	ENSBTAG00000053535	ENSBTAG00000023144
ENSBTAG00000049699	ENSBTAG00000010992	ENSBTAG00000017402	ENSBTAG00000006531	ENSBTAG00000049105	ENSBTAG00000002562	ENSBTAG00000013052	ENSBTAG00000036417	ENSBTAG00000005311	ENSBTAG00000015761	ENSBTAG00000004676	ENSBTAG00000005638	ENSBTAG00000020643	ENSBTAG00000001777	ENSBTAG00000001058	ENSBTAG00000014975	ENSBTAG00000038650	ENSBTAG00000014766	ENSBTAG00000032166	ENSBTAG00000015154	ENSBTAG00000030650	ENSBTAG00000009749	ENSBTAG00000038737	ENSBTAG00000003548	ENSBTAG00000000419	ENSBTAG00000000419	ENSBTAG00000000419	ENSBTAG00000018374	ENSBTAG00000005212	ENSBTAG00000000419	ENSBTAG00000011822	ENSBTAG00000039599	ENSBTAG00000014221	ENSBTAG00000006647	ENSBTAG00000012516	ENSBTAG00000000419	ENSBTAG00000004869	ENSBTAG00000011726	ENSBTAG00000004796	ENSBTAG00000009077	ENSBTAG00000018463	ENSBTAG00000018206	ENSBTAG00000016896	ENSBTAG00000000419	ENSBTAG00000011154	ENSBTAG00000008550	ENSBTAG00000019947	ENSBTAG00000000679	ENSBTAG00000034283	ENSBTAG00000051245
ENSBTAG00000012342	ENSBTAG00000003784	ENSBTAG00000008145	ENSBTAG00000001770	ENSBTAG00000000053	ENSBTAG00000003832	ENSBTAG00000017312	ENSBTAG00000000703	ENSBTAG00000005657	ENSBTAG00000030711	ENSBTAG00000012374	ENSBTAG00000051207	ENSBTAG00000044063	ENSBTAG00000017540	ENSBTAG00000019295	ENSBTAG00000012552	ENSBTAG00000052649	ENSBTAG00000010119	ENSBTAG00000021516	ENSBTAG00000046750	ENSBTAG00000002346	ENSBTAG00000001274	ENSBTAG00000037799	ENSBTAG00000017824	ENSBTAG00000000421	ENSBTAG00000000421	ENSBTAG00000000421	ENSBTAG00000011495	ENSBTAG00000055157	ENSBTAG00000000421	ENSBTAG00000021714	ENSBTAG00000051940	ENSBTAG00000007714	ENSBTAG00000024980	ENSBTAG00000002599	ENSBTAG00000000421	ENSBTAG00000018706	ENSBTAG00000012116	ENSBTAG00000022084	ENSBTAG00000002367	ENSBTAG00000045776	ENSBTAG00000038215	ENSBTAG00000015974	ENSBTAG00000000421	ENSBTAG00000005313	ENSBTAG00000014220	ENSBTAG00000013007	ENSBTAG00000043460	ENSBTAG00000033352	ENSBTAG00000027431
ENSBTAG00000014006	ENSBTAG00000014151	ENSBTAG00000003397	ENSBTAG00000010578	ENSBTAG00000014596	ENSBTAG00000008366	ENSBTAG00000011798	ENSBTAG00000018799	ENSBTAG00000049136	ENSBTAG00000030367	ENSBTAG00000017322	ENSBTAG00000021971	ENSBTAG00000044631	ENSBTAG00000011458	ENSBTAG00000001306	ENSBTAG00000021251	ENSBTAG00000018518	ENSBTAG00000038312	ENSBTAG00000017256	ENSBTAG00000002144	ENSBTAG00000020597	ENSBTAG00000053678	ENSBTAG00000011540	ENSBTAG00000010235	ENSBTAG00000000422	ENSBTAG00000000422	ENSBTAG00000000422	ENSBTAG00000000746	ENSBTAG00000002192	ENSBTAG00000000422	ENSBTAG00000005309	ENSBTAG00000055020	ENSBTAG00000018914	ENSBTAG00000012789	ENSBTAG00000012125	ENSBTAG00000000422	ENSBTAG00000013857	ENSBTAG00000040461	ENSBTAG00000015044	ENSBTAG00000004097	ENSBTAG00000020126	ENSBTAG00000021242	ENSBTAG00000050023	ENSBTAG00000000422	ENSBTAG00000020142	ENSBTAG00000009658	ENSBTAG00000017741	ENSBTAG00000013724	ENSBTAG00000006610	ENSBTAG00000053682
ENSBTAG00000000281	ENSBTAG00000051573	ENSBTAG00000015140	ENSBTAG00000000462	ENSBTAG00000007602	ENSBTAG00000018058	ENSBTAG00000001471	ENSBTAG00000017955	ENSBTAG00000045510	ENSBTAG00000013857	ENSBTAG00000001938	ENSBTAG00000012601	ENSBTAG00000025450	ENSBTAG00000018347	ENSBTAG00000010954	ENSBTAG00000022751	ENSBTAG00000019810	ENSBTAG00000003815	ENSBTAG00000003255	ENSBTAG00000017455	ENSBTAG00000002701	ENSBTAG00000013290	ENSBTAG00000001903	ENSBTAG00000040392	ENSBTAG00000000423	ENSBTAG00000000423	ENSBTAG00000000423	ENSBTAG00000043971	ENSBTAG00000005311	ENSBTAG00000000423	ENSBTAG00000019798	ENSBTAG00000001835	ENSBTAG00000012083	ENSBTAG00000020489	ENSBTAG00000007828	ENSBTAG00000000423	ENSBTAG00000021993	ENSBTAG00000014272	ENSBTAG00000043550	ENSBTAG00000043509	ENSBTAG00000001455	ENSBTAG00000018413	ENSBTAG00000010388	ENSBTAG00000000423	ENSBTAG00000031385	ENSBTAG00000012498	ENSBTAG00000005606	ENSBTAG00000019929	ENSBTAG00000031347	ENSBTAG00000053470
ENSBTAG00000018156	ENSBTAG00000007307	ENSBTAG00000050790	ENSBTAG00000004036	ENSBTAG00000017365	ENSBTAG00000052965	ENSBTAG00000051588	ENSBTAG00000048770	ENSBTAG00000006026	ENSBTAG00000045578	ENSBTAG00000001197	ENSBTAG00000017345	ENSBTAG00000003446	ENSBTAG00000006323	ENSBTAG00000020775	ENSBTAG00000020540	ENSBTAG00000000970	ENSBTAG00000020062	ENSBTAG00000018240	ENSBTAG00000020626	ENSBTAG00000030423	ENSBTAG00000005186	ENSBTAG00000053073	ENSBTAG00000001060	ENSBTAG00000000425	ENSBTAG00000000425	ENSBTAG00000000425	ENSBTAG00000009153	ENSBTAG00000030705	ENSBTAG00000000425	ENSBTAG00000048268	ENSBTAG00000001520	ENSBTAG00000009419	ENSBTAG00000013588	ENSBTAG00000002817	ENSBTAG00000000425	ENSBTAG00000021521	ENSBTAG00000021688	ENSBTAG00000010419	ENSBTAG00000005364	ENSBTAG00000004613	ENSBTAG00000004097	ENSBTAG00000013074	ENSBTAG00000000425	ENSBTAG00000005378	ENSBTAG00000039121	ENSBTAG00000025130	ENSBTAG00000049058	ENSBTAG00000001331	ENSBTAG00000012461
ENSBTAG00000008952	ENSBTAG00000049113	ENSBTAG00000004511	ENSBTAG00000018777	ENSBTAG00000007708	ENSBTAG00000026523	ENSBTAG00000031160	ENSBTAG00000014119	ENSBTAG00000005614	ENSBTAG00000010504	ENSBTAG00000026893	ENSBTAG00000016883	ENSBTAG00000000706	ENSBTAG00000008159	ENSBTAG00000038464	ENSBTAG00000032617	ENSBTAG00000051037	ENSBTAG00000015718	ENSBTAG00000020269	ENSBTAG00000005615	ENSBTAG00000016484	ENSBTAG00000045250	ENSBTAG00000037605	ENSBTAG00000001219	ENSBTAG00000000428	ENSBTAG00000000428	ENSBTAG00000000428	ENSBTAG00000008507	ENSBTAG00000054592	ENSBTAG00000000428	ENSBTAG00000049663	ENSBTAG00000000699	ENSBTAG00000004952	ENSBTAG00000020382	ENSBTAG00000043956	ENSBTAG00000000428	ENSBTAG00000003671	ENSBTAG00000017461	ENSBTAG00000045834	ENSBTAG00000045756	ENSBTAG00000010470	ENSBTAG00000017832	ENSBTAG00000046509	ENSBTAG00000000428	ENSBTAG00000014367	ENSBTAG00000020173	ENSBTAG00000013824	ENSBTAG00000044044	ENSBTAG00000051503	ENSBTAG00000048438
ENSBTAG00000019498	ENSBTAG00000016335	ENSBTAG00000003440	ENSBTAG00000000855	ENSBTAG00000009357	ENSBTAG00000030434	ENSBTAG00000007749	ENSBTAG00000027477	ENSBTAG00000011584	ENSBTAG00000008452	ENSBTAG00000018877	ENSBTAG00000034384	ENSBTAG00000035858	ENSBTAG00000039688	ENSBTAG00000009190	ENSBTAG00000005835	ENSBTAG00000008592	ENSBTAG00000052741	ENSBTAG00000005958	ENSBTAG00000016568	ENSBTAG00000002799	ENSBTAG00000019782	ENSBTAG00000011909	ENSBTAG00000031500	ENSBTAG00000000429	ENSBTAG00000000429	ENSBTAG00000000429	ENSBTAG00000029811	ENSBTAG00000020023	ENSBTAG00000000429	ENSBTAG00000004705	ENSBTAG00000035182	ENSBTAG00000045824	ENSBTAG00000048801	ENSBTAG00000008228	ENSBTAG00000000429	ENSBTAG00000040584	ENSBTAG00000019354	ENSBTAG00000000387	ENSBTAG00000021910	ENSBTAG00000013346	ENSBTAG00000012788	ENSBTAG00000005038	ENSBTAG00000000429	ENSBTAG00000044192	ENSBTAG00000023976	ENSBTAG00000010992	ENSBTAG00000004427	ENSBTAG00000002710	ENSBTAG00000003257
ENSBTAG00000017267	ENSBTAG00000013730	ENSBTAG00000000602	ENSBTAG00000050705	ENSBTAG00000030599	ENSBTAG00000039059	ENSBTAG00000010375	ENSBTAG00000015037	ENSBTAG00000013991	ENSBTAG00000001781	ENSBTAG00000002333	ENSBTAG00000048653	ENSBTAG00000004115	ENSBTAG00000012137	ENSBTAG00000049910	ENSBTAG00000016190	ENSBTAG00000055290	ENSBTAG00000003234	ENSBTAG00000048916	ENSBTAG00000030836	ENSBTAG00000017094	ENSBTAG00000010481	ENSBTAG00000043975	ENSBTAG00000020350	ENSBTAG00000000432	ENSBTAG00000000432	ENSBTAG00000000432	ENSBTAG00000004036	ENSBTAG00000027051	ENSBTAG00000000432	ENSBTAG00000006819	ENSBTAG00000010723	ENSBTAG00000052428	ENSBTAG00000021669	ENSBTAG00000054445	ENSBTAG00000000432	ENSBTAG00000026710	ENSBTAG00000024240	ENSBTAG00000011337	ENSBTAG00000017827	ENSBTAG00000003607	ENSBTAG00000052042	ENSBTAG00000019069	ENSBTAG00000000432	ENSBTAG00000007829	ENSBTAG00000014228	ENSBTAG00000021308	ENSBTAG00000045234	ENSBTAG00000054766	ENSBTAG00000044068
ENSBTAG00000008696	ENSBTAG00000001725	ENSBTAG00000010379	ENSBTAG00000004564	ENSBTAG00000009124	ENSBTAG00000021799	ENSBTAG00000017373	ENSBTAG00000008495	ENSBTAG00000002309	ENSBTAG00000018203	ENSBTAG00000018186	ENSBTAG00000002803	ENSBTAG00000014540	ENSBTAG00000017266	ENSBTAG00000004941	ENSBTAG00000015097	ENSBTAG00000020737	ENSBTAG00000036298	ENSBTAG00000033886	ENSBTAG00000007016	ENSBTAG00000019557	ENSBTAG00000002282	ENSBTAG00000031464	ENSBTAG00000010416	ENSBTAG00000000434	ENSBTAG00000000434	ENSBTAG00000000434	ENSBTAG00000006989	ENSBTAG00000006852	ENSBTAG00000000434	ENSBTAG00000015973	ENSBTAG00000024097	ENSBTAG00000021160	ENSBTAG00000018729	ENSBTAG00000007104	ENSBTAG00000000434	ENSBTAG00000022109	ENSBTAG00000002478	ENSBTAG00000017605	ENSBTAG00000047526	ENSBTAG00000050933	ENSBTAG00000035998	ENSBTAG00000011067	ENSBTAG00000000434	ENSBTAG00000012036	ENSBTAG00000050723	ENSBTAG00000000393	ENSBTAG00000019204	ENSBTAG00000020988	ENSBTAG00000000767
ENSBTAG00000011700	ENSBTAG00000007686	ENSBTAG00000020829	ENSBTAG00000021960	ENSBTAG00000011209	ENSBTAG00000020939	ENSBTAG00000016936	ENSBTAG00000035662	ENSBTAG00000016002	ENSBTAG00000055124	ENSBTAG00000030876	ENSBTAG00000021390	ENSBTAG00000010395	ENSBTAG00000008131	ENSBTAG00000019106	ENSBTAG00000000899	ENSBTAG00000000246	ENSBTAG00000002751	ENSBTAG00000002846	ENSBTAG00000003261	ENSBTAG00000012393	ENSBTAG00000012489	ENSBTAG00000018829	ENSBTAG00000000306	ENSBTAG00000000435	ENSBTAG00000000435	ENSBTAG00000000435	ENSBTAG00000002082	ENSBTAG00000015839	ENSBTAG00000000435	ENSBTAG00000027694	ENSBTAG00000006423	ENSBTAG00000020431	ENSBTAG00000031707	ENSBTAG00000000385	ENSBTAG00000000435	ENSBTAG00000007618	ENSBTAG00000008916	ENSBTAG00000051336	ENSBTAG00000042297	ENSBTAG00000023600	ENSBTAG00000051890	ENSBTAG00000054594	ENSBTAG00000000435	ENSBTAG00000052499	ENSBTAG00000019790	ENSBTAG00000017970	ENSBTAG00000012391	ENSBTAG00000018756	ENSBTAG00000031715
ENSBTAG00000053846	ENSBTAG00000053980	ENSBTAG00000008013	ENSBTAG00000001209	ENSBTAG00000015510	ENSBTAG00000013287	ENSBTAG00000051421	ENSBTAG00000005672	ENSBTAG00000003491	ENSBTAG00000021144	ENSBTAG00000032277	ENSBTAG00000018771	ENSBTAG00000017976	ENSBTAG00000040131	ENSBTAG00000002046	ENSBTAG00000015291	ENSBTAG00000026080	ENSBTAG00000030973	ENSBTAG00000015056	ENSBTAG00000036078	ENSBTAG00000018043	ENSBTAG00000016296	ENSBTAG00000053050	ENSBTAG00000042735	ENSBTAG00000000436	ENSBTAG00000000436	ENSBTAG00000000436	ENSBTAG00000003312	ENSBTAG00000014505	ENSBTAG00000000436	ENSBTAG00000010548	ENSBTAG00000009542	ENSBTAG00000003089	ENSBTAG00000027020	ENSBTAG00000011912	ENSBTAG00000000436	ENSBTAG00000053707	ENSBTAG00000018694	ENSBTAG00000009299	ENSBTAG00000017027	ENSBTAG00000006740	ENSBTAG00000002605	ENSBTAG00000020432	ENSBTAG00000000436	ENSBTAG00000034869	ENSBTAG00000020099	ENSBTAG00000038195	ENSBTAG00000000831	ENSBTAG00000015917	ENSBTAG00000012784
ENSBTAG00000031340	ENSBTAG00000010963	ENSBTAG00000021160	ENSBTAG00000016501	ENSBTAG00000012505	ENSBTAG00000051218	ENSBTAG00000013624	ENSBTAG00000020466	ENSBTAG00000017456	ENSBTAG00000024520	ENSBTAG00000025372	ENSBTAG00000017631	ENSBTAG00000013401	ENSBTAG00000047739	ENSBTAG00000019891	ENSBTAG00000004942	ENSBTAG00000008032	ENSBTAG00000013857	ENSBTAG00000001717	ENSBTAG00000018238	ENSBTAG00000000103	ENSBTAG00000030520	ENSBTAG00000002773	ENSBTAG00000000144	ENSBTAG00000000437	ENSBTAG00000000437	ENSBTAG00000000437	ENSBTAG00000043157	ENSBTAG00000008792	ENSBTAG00000000437	ENSBTAG00000004971	ENSBTAG00000008135	ENSBTAG00000006359	ENSBTAG00000010531	ENSBTAG00000008827	ENSBTAG00000000437	ENSBTAG00000006529	ENSBTAG00000034776	ENSBTAG00000018596	ENSBTAG00000011435	ENSBTAG00000033413	ENSBTAG00000015978	ENSBTAG00000039591	ENSBTAG00000000437	ENSBTAG00000038237	ENSBTAG00000013196	ENSBTAG00000018362	ENSBTAG00000012881	ENSBTAG00000011558	ENSBTAG00000000773
ENSBTAG00000045285	ENSBTAG00000006017	ENSBTAG00000015177	ENSBTAG00000021815	ENSBTAG00000006928	ENSBTAG00000027464	ENSBTAG00000006615	ENSBTAG00000014583	ENSBTAG00000049738	ENSBTAG00000014270	ENSBTAG00000016312	ENSBTAG00000049868	ENSBTAG00000009086	ENSBTAG00000047582	ENSBTAG00000021398	ENSBTAG00000010165	ENSBTAG00000006635	ENSBTAG00000017312	ENSBTAG00000023563	ENSBTAG00000002615	ENSBTAG00000016202	ENSBTAG00000012032	ENSBTAG00000006910	ENSBTAG00000052646	ENSBTAG00000000438	ENSBTAG00000000438	ENSBTAG00000000438	ENSBTAG00000038674	ENSBTAG00000054739	ENSBTAG00000000438	ENSBTAG00000044441	ENSBTAG00000011290	ENSBTAG00000025263	ENSBTAG00000003191	ENSBTAG00000020028	ENSBTAG00000000438	ENSBTAG00000021522	ENSBTAG00000054959	ENSBTAG00000002698	ENSBTAG00000050205	ENSBTAG00000054628	ENSBTAG00000053296	ENSBTAG00000049264	ENSBTAG00000000438	ENSBTAG00000043971	ENSBTAG00000048122	ENSBTAG00000049619	ENSBTAG00000015337	ENSBTAG00000004595	ENSBTAG00000020773
ENSBTAG00000009819	ENSBTAG00000051008	ENSBTAG00000012104	ENSBTAG00000017183	ENSBTAG00000012111	ENSBTAG00000038896	ENSBTAG00000014435	ENSBTAG00000017289	ENSBTAG00000008613	ENSBTAG00000019448	ENSBTAG00000038312	ENSBTAG00000021180	ENSBTAG00000001961	ENSBTAG00000051318	ENSBTAG00000032812	ENSBTAG00000015974	ENSBTAG00000014270	ENSBTAG00000001286	ENSBTAG00000012695	ENSBTAG00000052341	ENSBTAG00000034106	ENSBTAG00000012939	ENSBTAG00000010956	ENSBTAG00000017060	ENSBTAG00000000439	ENSBTAG00000000439	ENSBTAG00000000439	ENSBTAG00000011505	ENSBTAG00000008931	ENSBTAG00000000439	ENSBTAG00000011052	ENSBTAG00000007741	ENSBTAG00000010612	ENSBTAG00000013191	ENSBTAG00000004318	ENSBTAG00000000439	ENSBTAG00000011356	ENSBTAG00000013718	ENSBTAG00000009029	ENSBTAG00000026813	ENSBTAG00000007431	ENSBTAG00000008241	ENSBTAG00000051325	ENSBTAG00000000439	ENSBTAG00000030519	ENSBTAG00000013619	ENSBTAG00000021444	ENSBTAG00000054696	ENSBTAG00000013778	ENSBTAG00000008296
ENSBTAG00000018837	ENSBTAG00000054891	ENSBTAG00000006474	ENSBTAG00000006434	ENSBTAG00000025642	ENSBTAG00000007158	ENSBTAG00000009819	ENSBTAG00000043572	ENSBTAG00000005210	ENSBTAG00000004716	ENSBTAG00000017335	ENSBTAG00000008220	ENSBTAG00000012897	ENSBTAG00000009789	ENSBTAG00000007888	ENSBTAG00000010169	ENSBTAG00000012295	ENSBTAG00000027789	ENSBTAG00000009800	ENSBTAG00000003777	ENSBTAG00000021875	ENSBTAG00000015018	ENSBTAG00000015512	ENSBTAG00000048369	ENSBTAG00000000440	ENSBTAG00000000440	ENSBTAG00000000440	ENSBTAG00000008279	ENSBTAG00000053608	ENSBTAG00000000440	ENSBTAG00000013292	ENSBTAG00000010959	ENSBTAG00000034674	ENSBTAG00000012674	ENSBTAG00000048918	ENSBTAG00000000440	ENSBTAG00000013212	ENSBTAG00000020597	ENSBTAG00000007118	ENSBTAG00000012088	ENSBTAG00000005308	ENSBTAG00000051087	ENSBTAG00000007534	ENSBTAG00000000440	ENSBTAG00000012638	ENSBTAG00000000812	ENSBTAG00000003845	ENSBTAG00000000291	ENSBTAG00000009187	ENSBTAG00000006452
ENSBTAG00000015766	ENSBTAG00000003570	ENSBTAG00000007020	ENSBTAG00000016684	ENSBTAG00000015913	ENSBTAG00000004261	ENSBTAG00000049215	ENSBTAG00000002211	ENSBTAG00000019684	ENSBTAG00000009881	ENSBTAG00000002046	ENSBTAG00000001543	ENSBTAG00000010529	ENSBTAG00000018020	ENSBTAG00000000091	ENSBTAG00000019252	ENSBTAG00000012681	ENSBTAG00000000705	ENSBTAG00000013819	ENSBTAG00000017020	ENSBTAG00000019084	ENSBTAG00000045748	ENSBTAG00000005481	ENSBTAG00000009580	ENSBTAG00000000442	ENSBTAG00000000442	ENSBTAG00000000442	ENSBTAG00000009368	ENSBTAG00000009354	ENSBTAG00000000442	ENSBTAG00000011173	ENSBTAG00000031249	ENSBTAG00000045784	ENSBTAG00000050620	ENSBTAG00000005089	ENSBTAG00000000442	ENSBTAG00000004375	ENSBTAG00000015164	ENSBTAG00000013278	ENSBTAG00000001102	ENSBTAG00000001987	ENSBTAG00000013315	ENSBTAG00000046173	ENSBTAG00000000442	ENSBTAG00000013784	ENSBTAG00000021596	ENSBTAG00000012514	ENSBTAG00000048796	ENSBTAG00000004834	ENSBTAG00000000957
ENSBTAG00000013419	ENSBTAG00000009024	ENSBTAG00000018181	ENSBTAG00000048518	ENSBTAG00000017071	ENSBTAG00000006988	ENSBTAG00000015952	ENSBTAG00000018833	ENSBTAG00000050799	ENSBTAG00000010715	ENSBTAG00000009839	ENSBTAG00000017611	ENSBTAG00000002936	ENSBTAG00000021211	ENSBTAG00000032347	ENSBTAG00000021685	ENSBTAG00000011854	ENSBTAG00000002951	ENSBTAG00000016255	ENSBTAG00000009995	ENSBTAG00000000476	ENSBTAG00000012139	ENSBTAG00000019853	ENSBTAG00000048933	ENSBTAG00000000445	ENSBTAG00000000445	ENSBTAG00000000445	ENSBTAG00000020861	ENSBTAG00000027477	ENSBTAG00000000445	ENSBTAG00000015711	ENSBTAG00000003100	ENSBTAG00000048971	ENSBTAG00000016142	ENSBTAG00000015757	ENSBTAG00000000445	ENSBTAG00000031919	ENSBTAG00000048540	ENSBTAG00000048331	ENSBTAG00000011969	ENSBTAG00000000995	ENSBTAG00000024803	ENSBTAG00000038738	ENSBTAG00000000445	ENSBTAG00000037483	ENSBTAG00000016284	ENSBTAG00000018137	ENSBTAG00000009058	ENSBTAG00000008990	ENSBTAG00000023398
ENSBTAG00000002568	ENSBTAG00000054411	ENSBTAG00000012982	ENSBTAG00000012219	ENSBTAG00000049730	ENSBTAG00000046437	ENSBTAG00000054947	ENSBTAG00000040042	ENSBTAG00000004328	ENSBTAG00000020046	ENSBTAG00000050485	ENSBTAG00000039012	ENSBTAG00000001737	ENSBTAG00000000105	ENSBTAG00000049300	ENSBTAG00000021853	ENSBTAG00000015214	ENSBTAG00000006453	ENSBTAG00000009363	ENSBTAG00000047677	ENSBTAG00000008612	ENSBTAG00000006852	ENSBTAG00000019711	ENSBTAG00000051523	ENSBTAG00000000446	ENSBTAG00000000446	ENSBTAG00000000446	ENSBTAG00000008272	ENSBTAG00000021364	ENSBTAG00000000446	ENSBTAG00000005630	ENSBTAG00000007934	ENSBTAG00000015341	ENSBTAG00000046902	ENSBTAG00000007320	ENSBTAG00000000446	ENSBTAG00000012567	ENSBTAG00000016676	ENSBTAG00000002049	ENSBTAG00000051758	ENSBTAG00000052845	ENSBTAG00000031327	ENSBTAG00000016799	ENSBTAG00000000446	ENSBTAG00000000020	ENSBTAG00000005025	ENSBTAG00000015511	ENSBTAG00000004175	ENSBTAG00000005318	ENSBTAG00000013180
ENSBTAG00000030563	ENSBTAG00000018349	ENSBTAG00000053739	ENSBTAG00000018920	ENSBTAG00000054719	ENSBTAG00000008880	ENSBTAG00000011207	ENSBTAG00000011461	ENSBTAG00000009714	ENSBTAG00000045580	ENSBTAG00000010690	ENSBTAG00000020575	ENSBTAG00000053292	ENSBTAG00000005152	ENSBTAG00000017816	ENSBTAG00000034430	ENSBTAG00000015197	ENSBTAG00000007532	ENSBTAG00000012249	ENSBTAG00000050359	ENSBTAG00000020558	ENSBTAG00000002983	ENSBTAG00000007881	ENSBTAG00000009614	ENSBTAG00000000447	ENSBTAG00000000447	ENSBTAG00000000447	ENSBTAG00000020963	ENSBTAG00000051228	ENSBTAG00000000447	ENSBTAG00000010370	ENSBTAG00000010701	ENSBTAG00000000897	ENSBTAG00000001614	ENSBTAG00000013337	ENSBTAG00000000447	ENSBTAG00000053071	ENSBTAG00000050824	ENSBTAG00000016894	ENSBTAG00000042366	ENSBTAG00000052987	ENSBTAG00000010579	ENSBTAG00000004511	ENSBTAG00000000447	ENSBTAG00000015118	ENSBTAG00000021829	ENSBTAG00000006276	ENSBTAG00000051325	ENSBTAG00000013836	ENSBTAG00000049945
ENSBTAG00000014447	ENSBTAG00000004755	ENSBTAG00000048825	ENSBTAG00000021211	ENSBTAG00000000243	ENSBTAG00000011204	ENSBTAG00000004905	ENSBTAG00000005071	ENSBTAG00000048770	ENSBTAG00000015991	ENSBTAG00000004086	ENSBTAG00000004223	ENSBTAG00000019162	ENSBTAG00000031917	ENSBTAG00000005284	ENSBTAG00000007483	ENSBTAG00000049382	ENSBTAG00000012116	ENSBTAG00000010386	ENSBTAG00000009569	ENSBTAG00000049829	ENSBTAG00000021657	ENSBTAG00000018059	ENSBTAG00000007865	ENSBTAG00000000448	ENSBTAG00000000448	ENSBTAG00000000448	ENSBTAG00000039727	ENSBTAG00000049309	ENSBTAG00000000448	ENSBTAG00000044117	ENSBTAG00000049817	ENSBTAG00000018940	ENSBTAG00000049098	ENSBTAG00000017391	ENSBTAG00000000448	ENSBTAG00000024950	ENSBTAG00000011112	ENSBTAG00000012350	ENSBTAG00000039483	ENSBTAG00000012994	ENSBTAG00000045504	ENSBTAG00000015824	ENSBTAG00000000448	ENSBTAG00000010990	ENSBTAG00000050334	ENSBTAG00000009725	ENSBTAG00000010362	ENSBTAG00000007438	ENSBTAG00000010765
ENSBTAG00000000404	ENSBTAG00000001446	ENSBTAG00000055226	ENSBTAG00000020750	ENSBTAG00000012004	ENSBTAG00000043654	ENSBTAG00000007335	ENSBTAG00000048360	ENSBTAG00000053619	ENSBTAG00000016424	ENSBTAG00000014247	ENSBTAG00000045892	ENSBTAG00000019569	ENSBTAG00000021037	ENSBTAG00000006902	ENSBTAG00000015806	ENSBTAG00000003804	ENSBTAG00000007051	ENSBTAG00000022246	ENSBTAG00000047856	ENSBTAG00000016685	ENSBTAG00000009534	ENSBTAG00000022715	ENSBTAG00000015228	ENSBTAG00000000451	ENSBTAG00000000451	ENSBTAG00000000451	ENSBTAG00000000256	ENSBTAG00000020319	ENSBTAG00000000451	ENSBTAG00000012119	ENSBTAG00000019300	ENSBTAG00000017805	ENSBTAG00000011384	ENSBTAG00000006561	ENSBTAG00000000451	ENSBTAG00000021780	ENSBTAG00000025340	ENSBTAG00000007399	ENSBTAG00000015460	ENSBTAG00000021822	ENSBTAG00000013842	ENSBTAG00000047529	ENSBTAG00000000451	ENSBTAG00000054347	ENSBTAG00000002937	ENSBTAG00000009634	ENSBTAG00000002006	ENSBTAG00000016294	ENSBTAG00000023938
ENSBTAG00000007630	ENSBTAG00000019652	ENSBTAG00000031715	ENSBTAG00000011854	ENSBTAG00000014324	ENSBTAG00000021025	ENSBTAG00000039462	ENSBTAG00000005658	ENSBTAG00000049400	ENSBTAG00000001219	ENSBTAG00000019712	ENSBTAG00000054993	ENSBTAG00000021968	ENSBTAG00000043342	ENSBTAG00000006081	ENSBTAG00000009453	ENSBTAG00000010146	ENSBTAG00000014485	ENSBTAG00000018531	ENSBTAG00000011094	ENSBTAG00000003898	ENSBTAG00000018318	ENSBTAG00000050007	ENSBTAG00000007737	ENSBTAG00000000454	ENSBTAG00000000454	ENSBTAG00000000454	ENSBTAG00000005665	ENSBTAG00000038972	ENSBTAG00000000454	ENSBTAG00000004458	ENSBTAG00000002000	ENSBTAG00000003120	ENSBTAG00000008333	ENSBTAG00000033270	ENSBTAG00000000454	ENSBTAG00000010007	ENSBTAG00000008951	ENSBTAG00000004639	ENSBTAG00000011671	ENSBTAG00000010351	ENSBTAG00000014376	ENSBTAG00000032026	ENSBTAG00000000454	ENSBTAG00000000161	ENSBTAG00000008004	ENSBTAG00000017662	ENSBTAG00000013568	ENSBTAG00000014054	ENSBTAG00000018656
ENSBTAG00000018158	ENSBTAG00000010386	ENSBTAG00000013937	ENSBTAG00000018318	ENSBTAG00000003919	ENSBTAG00000007423	ENSBTAG00000004110	ENSBTAG00000002192	ENSBTAG00000003709	ENSBTAG00000012241	ENSBTAG00000002311	ENSBTAG00000018085	ENSBTAG00000032503	ENSBTAG00000047362	ENSBTAG00000009304	ENSBTAG00000015226	ENSBTAG00000007578	ENSBTAG00000018040	ENSBTAG00000017335	ENSBTAG00000010362	ENSBTAG00000001658	ENSBTAG00000012897	ENSBTAG00000046324	ENSBTAG00000013451	ENSBTAG00000000455	ENSBTAG00000000455	ENSBTAG00000000455	ENSBTAG00000000559	ENSBTAG00000024503	ENSBTAG00000000455	ENSBTAG00000037804	ENSBTAG00000019350	ENSBTAG00000021183	ENSBTAG00000013843	ENSBTAG00000001228	ENSBTAG00000000455	ENSBTAG00000030706	ENSBTAG00000016327	ENSBTAG00000014289	ENSBTAG00000033080	ENSBTAG00000005250	ENSBTAG00000017632	ENSBTAG00000004495	ENSBTAG00000000455	ENSBTAG00000047281	ENSBTAG00000018531	ENSBTAG00000034077	ENSBTAG00000002083	ENSBTAG00000020341	ENSBTAG00000010963
ENSBTAG00000016554	ENSBTAG00000001193	ENSBTAG00000019069	ENSBTAG00000001083	ENSBTAG00000055220	ENSBTAG00000012995	ENSBTAG00000020067	ENSBTAG00000051729	ENSBTAG00000050933	ENSBTAG00000015988	ENSBTAG00000002895	ENSBTAG00000010877	ENSBTAG00000019303	ENSBTAG00000018254	ENSBTAG00000007835	ENSBTAG00000000542	ENSBTAG00000018938	ENSBTAG00000012700	ENSBTAG00000017875	ENSBTAG00000049426	ENSBTAG00000014517	ENSBTAG00000009576	ENSBTAG00000039524	ENSBTAG00000013264	ENSBTAG00000000456	ENSBTAG00000000456	ENSBTAG00000000456	ENSBTAG00000013309	ENSBTAG00000015368	ENSBTAG00000000456	ENSBTAG00000019793	ENSBTAG00000021377	ENSBTAG00000054601	ENSBTAG00000012348	ENSBTAG00000029896	ENSBTAG00000000456	ENSBTAG00000043953	ENSBTAG00000038430	ENSBTAG00000015354	ENSBTAG00000016347	ENSBTAG00000050890	ENSBTAG00000052012	ENSBTAG00000020539	ENSBTAG00000000456	ENSBTAG00000024911	ENSBTAG00000020270	ENSBTAG00000054594	ENSBTAG00000050812	ENSBTAG00000030817	ENSBTAG00000015144
ENSBTAG00000000793	ENSBTAG00000018572	ENSBTAG00000007354	ENSBTAG00000019818	ENSBTAG00000005250	ENSBTAG00000020397	ENSBTAG00000014291	ENSBTAG00000048077	ENSBTAG00000043576	ENSBTAG00000011961	ENSBTAG00000021779	ENSBTAG00000032881	ENSBTAG00000051528	ENSBTAG00000052066	ENSBTAG00000047139	ENSBTAG00000018690	ENSBTAG00000043551	ENSBTAG00000015710	ENSBTAG00000007397	ENSBTAG00000000141	ENSBTAG00000007041	ENSBTAG00000013799	ENSBTAG00000049808	ENSBTAG00000018366	ENSBTAG00000000457	ENSBTAG00000000457	ENSBTAG00000000457	ENSBTAG00000000393	ENSBTAG00000034519	ENSBTAG00000000457	ENSBTAG00000005816	ENSBTAG00000014662	ENSBTAG00000048098	ENSBTAG00000045094	ENSBTAG00000017679	ENSBTAG00000000457	ENSBTAG00000015801	ENSBTAG00000020980	ENSBTAG00000002356	ENSBTAG00000002087	ENSBTAG00000049665	ENSBTAG00000045957	ENSBTAG00000017565	ENSBTAG00000000457	ENSBTAG00000048983	ENSBTAG00000002623	ENSBTAG00000002068	ENSBTAG00000003588	ENSBTAG00000000024	ENSBTAG00000030366
ENSBTAG00000012800	ENSBTAG00000002623	ENSBTAG00000007111	ENSBTAG00000021576	ENSBTAG00000019269	ENSBTAG00000051230	ENSBTAG00000053497	ENSBTAG00000050565	ENSBTAG00000046321	ENSBTAG00000053277	ENSBTAG00000009618	ENSBTAG00000025550	ENSBTAG00000014324	ENSBTAG00000017704	ENSBTAG00000022564	ENSBTAG00000000795	ENSBTAG00000012939	ENSBTAG00000005182	ENSBTAG00000021144	ENSBTAG00000011214	ENSBTAG00000013489	ENSBTAG00000000440	ENSBTAG00000010153	ENSBTAG00000046555	ENSBTAG00000000458	ENSBTAG00000000458	ENSBTAG00000000458	ENSBTAG00000027665	ENSBTAG00000001489	ENSBTAG00000000458	ENSBTAG00000019254	ENSBTAG00000022027	ENSBTAG00000009239	ENSBTAG00000012265	ENSBTAG00000011782	ENSBTAG00000000458	ENSBTAG00000039046	ENSBTAG00000001770	ENSBTAG00000002243	ENSBTAG00000042625	ENSBTAG00000002562	ENSBTAG00000014461	ENSBTAG00000006556	ENSBTAG00000000458	ENSBTAG00000038235	ENSBTAG00000012815	ENSBTAG00000017901	ENSBTAG00000017521	ENSBTAG00000012748	ENSBTAG00000017219
ENSBTAG00000003506	ENSBTAG00000005743	ENSBTAG00000021072	ENSBTAG00000024888	ENSBTAG00000020420	ENSBTAG00000051595	ENSBTAG00000026163	ENSBTAG00000005857	ENSBTAG00000017525	ENSBTAG00000015815	ENSBTAG00000011063	ENSBTAG00000010174	ENSBTAG00000039059	ENSBTAG00000015249	ENSBTAG00000004871	ENSBTAG00000015719	ENSBTAG00000034531	ENSBTAG00000017045	ENSBTAG00000021276	ENSBTAG00000015271	ENSBTAG00000055124	ENSBTAG00000006434	ENSBTAG00000006287	ENSBTAG00000015283	ENSBTAG00000000459	ENSBTAG00000000459	ENSBTAG00000000459	ENSBTAG00000015405	ENSBTAG00000004292	ENSBTAG00000000459	ENSBTAG00000004780	ENSBTAG00000027361	ENSBTAG00000012847	ENSBTAG00000002997	ENSBTAG00000007507	ENSBTAG00000000459	ENSBTAG00000039446	ENSBTAG00000023192	ENSBTAG00000015327	ENSBTAG00000001017	ENSBTAG00000008121	ENSBTAG00000011786	ENSBTAG00000016910	ENSBTAG00000000459	ENSBTAG00000018873	ENSBTAG00000047238	ENSBTAG00000049368	ENSBTAG00000021746	ENSBTAG00000018991	ENSBTAG00000012695
ENSBTAG00000009048	ENSBTAG00000019581	ENSBTAG00000037413	ENSBTAG00000016612	ENSBTAG00000006187	ENSBTAG00000030208	ENSBTAG00000052982	ENSBTAG00000025903	ENSBTAG00000011632	ENSBTAG00000017824	ENSBTAG00000009991	ENSBTAG00000012797	ENSBTAG00000051023	ENSBTAG00000013658	ENSBTAG00000008807	ENSBTAG00000038674	ENSBTAG00000007258	ENSBTAG00000000962	ENSBTAG00000032068	ENSBTAG00000013580	ENSBTAG00000046152	ENSBTAG00000038107	ENSBTAG00000010365	ENSBTAG00000001029	ENSBTAG00000000460	ENSBTAG00000000460	ENSBTAG00000000460	ENSBTAG00000019312	ENSBTAG00000026172	ENSBTAG00000000460	ENSBTAG00000009863	ENSBTAG00000047330	ENSBTAG00000001242	ENSBTAG00000010647	ENSBTAG00000032140	ENSBTAG00000000460	ENSBTAG00000004086	ENSBTAG00000024431	ENSBTAG00000003865	ENSBTAG00000050581	ENSBTAG00000011611	ENSBTAG00000017574	ENSBTAG00000045904	ENSBTAG00000000460	ENSBTAG00000002070	ENSBTAG00000031575	ENSBTAG00000018433	ENSBTAG00000010882	ENSBTAG00000000457	ENSBTAG00000010046
ENSBTAG00000017710	ENSBTAG00000014095	ENSBTAG00000045834	ENSBTAG00000025856	ENSBTAG00000021997	ENSBTAG00000032905	ENSBTAG00000007272	ENSBTAG00000013036	ENSBTAG00000000703	ENSBTAG00000040331	ENSBTAG00000006474	ENSBTAG00000050887	ENSBTAG00000027868	ENSBTAG00000021968	ENSBTAG00000013614	ENSBTAG00000044075	ENSBTAG00000032047	ENSBTAG00000048741	ENSBTAG00000008280	ENSBTAG00000051738	ENSBTAG00000019299	ENSBTAG00000017267	ENSBTAG00000039426	ENSBTAG00000047531	ENSBTAG00000000462	ENSBTAG00000000462	ENSBTAG00000000462	ENSBTAG00000011698	ENSBTAG00000018245	ENSBTAG00000000462	ENSBTAG00000019121	ENSBTAG00000007375	ENSBTAG00000017402	ENSBTAG00000021289	ENSBTAG00000052965	ENSBTAG00000000462	ENSBTAG00000016841	ENSBTAG00000052544	ENSBTAG00000009263	ENSBTAG00000011105	ENSBTAG00000001116	ENSBTAG00000027879	ENSBTAG00000004992	ENSBTAG00000000462	ENSBTAG00000019805	ENSBTAG00000011080	ENSBTAG00000054514	ENSBTAG00000007427	ENSBTAG00000006649	ENSBTAG00000053502
ENSBTAG00000009991	ENSBTAG00000016770	ENSBTAG00000039477	ENSBTAG00000011539	ENSBTAG00000006638	ENSBTAG00000050177	ENSBTAG00000010100	ENSBTAG00000008370	ENSBTAG00000051547	ENSBTAG00000011962	ENSBTAG00000016266	ENSBTAG00000018028	ENSBTAG00000021912	ENSBTAG00000006007	ENSBTAG00000015050	ENSBTAG00000010128	ENSBTAG00000015090	ENSBTAG00000038990	ENSBTAG00000014435	ENSBTAG00000053595	ENSBTAG00000015950	ENSBTAG00000032427	ENSBTAG00000021015	ENSBTAG00000018993	ENSBTAG00000000469	ENSBTAG00000000469	ENSBTAG00000000469	ENSBTAG00000002914	ENSBTAG00000008512	ENSBTAG00000000469	ENSBTAG00000005788	ENSBTAG00000018084	ENSBTAG00000005260	ENSBTAG00000004720	ENSBTAG00000001401	ENSBTAG00000000469	ENSBTAG00000012919	ENSBTAG00000014078	ENSBTAG00000012049	ENSBTAG00000002179	ENSBTAG00000004401	ENSBTAG00000013956	ENSBTAG00000010593	ENSBTAG00000000469	ENSBTAG00000049393	ENSBTAG00000008411	ENSBTAG00000012361	ENSBTAG00000051352	ENSBTAG00000008981	ENSBTAG00000004196
ENSBTAG00000017124	ENSBTAG00000034883	ENSBTAG00000013942	ENSBTAG00000026234	ENSBTAG00000011014	ENSBTAG00000002199	ENSBTAG00000003083	ENSBTAG00000010551	ENSBTAG00000050741	ENSBTAG00000017233	ENSBTAG00000004040	ENSBTAG00000050654	ENSBTAG00000049679	ENSBTAG00000006354	ENSBTAG00000003303	ENSBTAG00000015140	ENSBTAG00000048395	ENSBTAG00000016766	ENSBTAG00000053794	ENSBTAG00000019297	ENSBTAG00000007000	ENSBTAG00000008394	ENSBTAG00000038490	ENSBTAG00000031701	ENSBTAG00000000470	ENSBTAG00000000470	ENSBTAG00000000470	ENSBTAG00000006443	ENSBTAG00000000329	ENSBTAG00000000470	ENSBTAG00000015569	ENSBTAG00000021576	ENSBTAG00000034402	ENSBTAG00000006618	ENSBTAG00000008185	ENSBTAG00000000470	ENSBTAG00000001844	ENSBTAG00000006832	ENSBTAG00000015840	ENSBTAG00000025644	ENSBTAG00000018799	ENSBTAG00000001077	ENSBTAG00000045593	ENSBTAG00000000470	ENSBTAG00000005115	ENSBTAG00000046231	ENSBTAG00000045565	ENSBTAG00000054138	ENSBTAG00000001280	ENSBTAG00000013793
ENSBTAG00000052796	ENSBTAG00000001931	ENSBTAG00000051451	ENSBTAG00000015361	ENSBTAG00000011324	ENSBTAG00000001188	ENSBTAG00000000638	ENSBTAG00000014601	ENSBTAG00000009304	ENSBTAG00000015290	ENSBTAG00000017312	ENSBTAG00000030898	ENSBTAG00000004768	ENSBTAG00000048664	ENSBTAG00000001520	ENSBTAG00000026139	ENSBTAG00000019667	ENSBTAG00000039991	ENSBTAG00000015859	ENSBTAG00000003601	ENSBTAG00000013960	ENSBTAG00000002644	ENSBTAG00000004136	ENSBTAG00000020795	ENSBTAG00000000472	ENSBTAG00000000472	ENSBTAG00000000472	ENSBTAG00000001483	ENSBTAG00000039328	ENSBTAG00000000472	ENSBTAG00000020929	ENSBTAG00000021204	ENSBTAG00000008023	ENSBTAG00000021396	ENSBTAG00000051004	ENSBTAG00000000472	ENSBTAG00000020981	ENSBTAG00000024903	ENSBTAG00000009455	ENSBTAG00000046120	ENSBTAG00000050028	ENSBTAG00000013150	ENSBTAG00000008649	ENSBTAG00000000472	ENSBTAG00000026586	ENSBTAG00000018761	ENSBTAG00000050986	ENSBTAG00000015968	ENSBTAG00000051760	ENSBTAG00000013330
ENSBTAG00000001481	ENSBTAG00000011044	ENSBTAG00000013116	ENSBTAG00000055183	ENSBTAG00000014601	ENSBTAG00000011275	ENSBTAG00000016199	ENSBTAG00000046073	ENSBTAG00000050355	ENSBTAG00000001451	ENSBTAG00000021195	ENSBTAG00000000960	ENSBTAG00000016566	ENSBTAG00000000665	ENSBTAG00000048280	ENSBTAG00000008950	ENSBTAG00000001739	ENSBTAG00000030587	ENSBTAG00000007502	ENSBTAG00000006561	ENSBTAG00000022394	ENSBTAG00000052719	ENSBTAG00000019822	ENSBTAG00000012044	ENSBTAG00000000473	ENSBTAG00000000473	ENSBTAG00000000473	ENSBTAG00000014576	ENSBTAG00000006176	ENSBTAG00000000473	ENSBTAG00000008787	ENSBTAG00000001792	ENSBTAG00000011668	ENSBTAG00000054075	ENSBTAG00000034347	ENSBTAG00000000473	ENSBTAG00000021838	ENSBTAG00000002631	ENSBTAG00000046670	ENSBTAG00000039037	ENSBTAG00000011994	ENSBTAG00000046394	ENSBTAG00000054702	ENSBTAG00000000473	ENSBTAG00000030548	ENSBTAG00000009850	ENSBTAG00000010820	ENSBTAG00000011136	ENSBTAG00000000261	ENSBTAG00000000432
ENSBTAG00000011975	ENSBTAG00000014226	ENSBTAG00000018342	ENSBTAG00000040512	ENSBTAG00000002959	ENSBTAG00000050750	ENSBTAG00000010276	ENSBTAG00000014940	ENSBTAG00000007104	ENSBTAG00000019557	ENSBTAG00000000638	ENSBTAG00000002503	ENSBTAG00000005243	ENSBTAG00000008732	ENSBTAG00000013930	ENSBTAG00000004715	ENSBTAG00000021626	ENSBTAG00000012854	ENSBTAG00000039046	ENSBTAG00000003043	ENSBTAG00000010798	ENSBTAG00000001058	ENSBTAG00000014232	ENSBTAG00000018343	ENSBTAG00000000475	ENSBTAG00000000475	ENSBTAG00000000475	ENSBTAG00000007654	ENSBTAG00000010745	ENSBTAG00000000475	ENSBTAG00000010278	ENSBTAG00000054639	ENSBTAG00000020582	ENSBTAG00000008880	ENSBTAG00000025403	ENSBTAG00000000475	ENSBTAG00000015106	ENSBTAG00000015354	ENSBTAG00000016847	ENSBTAG00000012640	ENSBTAG00000033290	ENSBTAG00000021416	ENSBTAG00000017468	ENSBTAG00000000475	ENSBTAG00000007058	ENSBTAG00000017536	ENSBTAG00000040128	ENSBTAG00000007870	ENSBTAG00000032884	ENSBTAG00000012865
ENSBTAG00000010347	ENSBTAG00000037539	ENSBTAG00000007719	ENSBTAG00000033961	ENSBTAG00000021204	ENSBTAG00000051189	ENSBTAG00000044023	ENSBTAG00000007955	ENSBTAG00000017618	ENSBTAG00000045835	ENSBTAG00000006928	ENSBTAG00000019287	ENSBTAG00000012781	ENSBTAG00000020655	ENSBTAG00000033225	ENSBTAG00000026242	ENSBTAG00000049572	ENSBTAG00000054406	ENSBTAG00000015952	ENSBTAG00000015108	ENSBTAG00000007690	ENSBTAG00000010786	ENSBTAG00000030333	ENSBTAG00000052878	ENSBTAG00000000476	ENSBTAG00000000476	ENSBTAG00000000476	ENSBTAG00000049731	ENSBTAG00000015354	ENSBTAG00000000476	ENSBTAG00000001788	ENSBTAG00000020405	ENSBTAG00000036258	ENSBTAG00000050234	ENSBTAG00000010897	ENSBTAG00000000476	ENSBTAG00000002069	ENSBTAG00000001852	ENSBTAG00000039406	ENSBTAG00000053223	ENSBTAG00000006579	ENSBTAG00000015283	ENSBTAG00000001057	ENSBTAG00000000476	ENSBTAG00000051294	ENSBTAG00000030932	ENSBTAG00000004803	ENSBTAG00000016737	ENSBTAG00000016797	ENSBTAG00000053793
ENSBTAG00000005010	ENSBTAG00000018289	ENSBTAG00000040277	ENSBTAG00000003332	ENSBTAG00000010977	ENSBTAG00000001212	ENSBTAG00000020580	ENSBTAG00000001739	ENSBTAG00000013725	ENSBTAG00000017557	ENSBTAG00000015874	ENSBTAG00000005041	ENSBTAG00000010161	ENSBTAG00000007596	ENSBTAG00000006767	ENSBTAG00000021245	ENSBTAG00000024507	ENSBTAG00000039171	ENSBTAG00000021935	ENSBTAG00000046218	ENSBTAG00000020715	ENSBTAG00000048977	ENSBTAG00000011626	ENSBTAG00000021272	ENSBTAG00000000477	ENSBTAG00000000477	ENSBTAG00000000477	ENSBTAG00000008353	ENSBTAG00000005028	ENSBTAG00000000477	ENSBTAG00000013579	ENSBTAG00000008448	ENSBTAG00000006655	ENSBTAG00000015457	ENSBTAG00000034442	ENSBTAG00000000477	ENSBTAG00000029970	ENSBTAG00000037890	ENSBTAG00000021227	ENSBTAG00000017425	ENSBTAG00000003120	ENSBTAG00000021827	ENSBTAG00000019163	ENSBTAG00000000477	ENSBTAG00000017527	ENSBTAG00000009051	ENSBTAG00000010193	ENSBTAG00000013414	ENSBTAG00000049278	ENSBTAG00000002882
ENSBTAG00000038990	ENSBTAG00000021430	ENSBTAG00000011905	ENSBTAG00000047412	ENSBTAG00000013676	ENSBTAG00000039321	ENSBTAG00000008758	ENSBTAG00000011002	ENSBTAG00000009800	ENSBTAG00000002377	ENSBTAG00000021322	ENSBTAG00000016175	ENSBTAG00000008352	ENSBTAG00000035858	ENSBTAG00000051087	ENSBTAG00000008884	ENSBTAG00000007275	ENSBTAG00000046092	ENSBTAG00000037856	ENSBTAG00000001774	ENSBTAG00000055307	ENSBTAG00000008920	ENSBTAG00000011767	ENSBTAG00000051078	ENSBTAG00000000478	ENSBTAG00000000478	ENSBTAG00000000478	ENSBTAG00000018596	ENSBTAG00000002581	ENSBTAG00000000478	ENSBTAG00000004951	ENSBTAG00000026181	ENSBTAG00000009436	ENSBTAG00000002687	ENSBTAG00000021969	ENSBTAG00000000478	ENSBTAG00000011713	ENSBTAG00000003629	ENSBTAG00000021407	ENSBTAG00000015407	ENSBTAG00000019595	ENSBTAG00000006383	ENSBTAG00000019256	ENSBTAG00000000478	ENSBTAG00000034368	ENSBTAG00000007881	ENSBTAG00000018996	ENSBTAG00000008024	ENSBTAG00000011587	ENSBTAG00000047531
ENSBTAG00000030706	ENSBTAG00000008118	ENSBTAG00000018269	ENSBTAG00000021008	ENSBTAG00000022580	ENSBTAG00000033731	ENSBTAG00000007111	ENSBTAG00000016826	ENSBTAG00000026408	ENSBTAG00000015248	ENSBTAG00000024561	ENSBTAG00000003800	ENSBTAG00000011628	ENSBTAG00000008279	ENSBTAG00000019585	ENSBTAG00000027713	ENSBTAG00000010483	ENSBTAG00000011733	ENSBTAG00000005150	ENSBTAG00000014863	ENSBTAG00000026710	ENSBTAG00000005714	ENSBTAG00000020406	ENSBTAG00000014368	ENSBTAG00000000480	ENSBTAG00000000480	ENSBTAG00000000480	ENSBTAG00000020263	ENSBTAG00000046520	ENSBTAG00000000480	ENSBTAG00000002583	ENSBTAG00000000417	ENSBTAG00000047528	ENSBTAG00000014161	ENSBTAG00000030286	ENSBTAG00000000480	ENSBTAG00000049416	ENSBTAG00000053565	ENSBTAG00000021911	ENSBTAG00000042464	ENSBTAG00000016644	ENSBTAG00000018928	ENSBTAG00000013068	ENSBTAG00000000480	ENSBTAG00000013947	ENSBTAG00000006751	ENSBTAG00000050347	ENSBTAG00000000062	ENSBTAG00000003128	ENSBTAG00000038050
ENSBTAG00000007840	ENSBTAG00000004542	ENSBTAG00000012749	ENSBTAG00000019636	ENSBTAG00000000305	ENSBTAG00000043823	ENSBTAG00000001717	ENSBTAG00000003490	ENSBTAG00000049382	ENSBTAG00000006263	ENSBTAG00000002075	ENSBTAG00000046918	ENSBTAG00000001257	ENSBTAG00000008114	ENSBTAG00000018598	ENSBTAG00000005787	ENSBTAG00000009418	ENSBTAG00000015815	ENSBTAG00000006307	ENSBTAG00000009854	ENSBTAG00000011072	ENSBTAG00000038286	ENSBTAG00000021746	ENSBTAG00000011851	ENSBTAG00000000483	ENSBTAG00000000483	ENSBTAG00000000483	ENSBTAG00000021538	ENSBTAG00000042605	ENSBTAG00000000483	ENSBTAG00000012985	ENSBTAG00000027610	ENSBTAG00000024903	ENSBTAG00000053403	ENSBTAG00000015013	ENSBTAG00000000483	ENSBTAG00000045547	ENSBTAG00000018064	ENSBTAG00000016309	ENSBTAG00000038384	ENSBTAG00000010671	ENSBTAG00000009663	ENSBTAG00000052335	ENSBTAG00000000483	ENSBTAG00000006278	ENSBTAG00000019428	ENSBTAG00000012778	ENSBTAG00000013204	ENSBTAG00000008614	ENSBTAG00000047339
ENSBTAG00000020097	ENSBTAG00000030965	ENSBTAG00000002651	ENSBTAG00000019208	ENSBTAG00000018400	ENSBTAG00000007990	ENSBTAG00000012140	ENSBTAG00000043490	ENSBTAG00000010591	ENSBTAG00000012210	ENSBTAG00000007302	ENSBTAG00000047272	ENSBTAG00000051082	ENSBTAG00000015005	ENSBTAG00000009200	ENSBTAG00000006528	ENSBTAG00000010704	ENSBTAG00000053595	ENSBTAG00000001009	ENSBTAG00000024958	ENSBTAG00000019998	ENSBTAG00000016048	ENSBTAG00000016165	ENSBTAG00000005958	ENSBTAG00000000484	ENSBTAG00000000484	ENSBTAG00000000484	ENSBTAG00000043816	ENSBTAG00000030296	ENSBTAG00000000484	ENSBTAG00000001250	ENSBTAG00000036401	ENSBTAG00000000243	ENSBTAG00000005197	ENSBTAG00000003392	ENSBTAG00000000484	ENSBTAG00000006615	ENSBTAG00000010964	ENSBTAG00000014093	ENSBTAG00000027789	ENSBTAG00000001394	ENSBTAG00000038379	ENSBTAG00000053421	ENSBTAG00000000484	ENSBTAG00000019202	ENSBTAG00000002135	ENSBTAG00000009051	ENSBTAG00000004471	ENSBTAG00000030652	ENSBTAG00000019975
ENSBTAG00000017733	ENSBTAG00000040065	ENSBTAG00000013036	ENSBTAG00000006099	ENSBTAG00000048471	ENSBTAG00000005349	ENSBTAG00000019984	ENSBTAG00000013366	ENSBTAG00000020413	ENSBTAG00000021160	ENSBTAG00000033015	ENSBTAG00000014012	ENSBTAG00000003669	ENSBTAG00000030435	ENSBTAG00000015950	ENSBTAG00000017628	ENSBTAG00000043567	ENSBTAG00000011154	ENSBTAG00000008154	ENSBTAG00000014302	ENSBTAG00000034501	ENSBTAG00000017451	ENSBTAG00000021051	ENSBTAG00000048049	ENSBTAG00000000489	ENSBTAG00000000489	ENSBTAG00000000489	ENSBTAG00000015327	ENSBTAG00000054574	ENSBTAG00000000489	ENSBTAG00000010841	ENSBTAG00000046944	ENSBTAG00000013958	ENSBTAG00000005145	ENSBTAG00000003176	ENSBTAG00000000489	ENSBTAG00000015513	ENSBTAG00000007348	ENSBTAG00000008692	ENSBTAG00000016779	ENSBTAG00000001061	ENSBTAG00000051541	ENSBTAG00000014118	ENSBTAG00000000489	ENSBTAG00000050431	ENSBTAG00000014368	ENSBTAG00000021483	ENSBTAG00000052863	ENSBTAG00000054191	ENSBTAG00000006422
ENSBTAG00000005744	ENSBTAG00000007103	ENSBTAG00000001179	ENSBTAG00000000706	ENSBTAG00000000257	ENSBTAG00000019822	ENSBTAG00000016255	ENSBTAG00000054427	ENSBTAG00000019602	ENSBTAG00000051530	ENSBTAG00000022022	ENSBTAG00000010623	ENSBTAG00000011662	ENSBTAG00000019461	ENSBTAG00000019831	ENSBTAG00000030675	ENSBTAG00000031669	ENSBTAG00000045937	ENSBTAG00000025340	ENSBTAG00000000511	ENSBTAG00000026885	ENSBTAG00000005748	ENSBTAG00000018015	ENSBTAG00000002859	ENSBTAG00000000490	ENSBTAG00000000490	ENSBTAG00000000490	ENSBTAG00000016736	ENSBTAG00000017365	ENSBTAG00000000490	ENSBTAG00000007809	ENSBTAG00000030484	ENSBTAG00000017040	ENSBTAG00000020166	ENSBTAG00000018539	ENSBTAG00000000490	ENSBTAG00000005394	ENSBTAG00000011822	ENSBTAG00000017801	ENSBTAG00000018410	ENSBTAG00000007893	ENSBTAG00000003813	ENSBTAG00000008933	ENSBTAG00000000490	ENSBTAG00000054784	ENSBTAG00000020499	ENSBTAG00000012022	ENSBTAG00000008313	ENSBTAG00000011057	ENSBTAG00000014725
ENSBTAG00000046031	ENSBTAG00000021065	ENSBTAG00000020981	ENSBTAG00000016924	ENSBTAG00000008545	ENSBTAG00000013222	ENSBTAG00000005064	ENSBTAG00000010647	ENSBTAG00000052862	ENSBTAG00000004108	ENSBTAG00000009504	ENSBTAG00000039738	ENSBTAG00000014945	ENSBTAG00000010060	ENSBTAG00000033367	ENSBTAG00000011859	ENSBTAG00000001497	ENSBTAG00000005313	ENSBTAG00000011064	ENSBTAG00000039335	ENSBTAG00000018706	ENSBTAG00000020093	ENSBTAG00000007988	ENSBTAG00000011658	ENSBTAG00000000492	ENSBTAG00000000492	ENSBTAG00000000492	ENSBTAG00000013265	ENSBTAG00000007506	ENSBTAG00000000492	ENSBTAG00000017040	ENSBTAG00000045808	ENSBTAG00000016629	ENSBTAG00000015074	ENSBTAG00000049382	ENSBTAG00000000492	ENSBTAG00000021633	ENSBTAG00000014536	ENSBTAG00000018841	ENSBTAG00000026008	ENSBTAG00000046614	ENSBTAG00000014824	ENSBTAG00000019854	ENSBTAG00000000492	ENSBTAG00000020382	ENSBTAG00000016260	ENSBTAG00000021090	ENSBTAG00000010606	ENSBTAG00000007137	ENSBTAG00000015483
ENSBTAG00000011463	ENSBTAG00000048774	ENSBTAG00000013736	ENSBTAG00000004799	ENSBTAG00000018727	ENSBTAG00000003762	ENSBTAG00000005940	ENSBTAG00000016283	ENSBTAG00000030347	ENSBTAG00000018054	ENSBTAG00000015290	ENSBTAG00000004581	ENSBTAG00000000598	ENSBTAG00000044153	ENSBTAG00000017715	ENSBTAG00000000390	ENSBTAG00000055157	ENSBTAG00000047807	ENSBTAG00000002478	ENSBTAG00000017540	ENSBTAG00000051726	ENSBTAG00000053996	ENSBTAG00000000062	ENSBTAG00000019280	ENSBTAG00000000494	ENSBTAG00000000494	ENSBTAG00000000494	ENSBTAG00000011129	ENSBTAG00000047664	ENSBTAG00000000494	ENSBTAG00000018531	ENSBTAG00000012656	ENSBTAG00000004518	ENSBTAG00000012505	ENSBTAG00000008336	ENSBTAG00000000494	ENSBTAG00000012975	ENSBTAG00000007395	ENSBTAG00000004406	ENSBTAG00000021242	ENSBTAG00000005102	ENSBTAG00000049223	ENSBTAG00000013721	ENSBTAG00000000494	ENSBTAG00000008299	ENSBTAG00000000005	ENSBTAG00000047238	ENSBTAG00000010549	ENSBTAG00000019522	ENSBTAG00000017362
ENSBTAG00000017279	ENSBTAG00000002376	ENSBTAG00000003052	ENSBTAG00000000880	ENSBTAG00000011802	ENSBTAG00000008739	ENSBTAG00000007817	ENSBTAG00000021100	ENSBTAG00000008336	ENSBTAG00000003968	ENSBTAG00000026769	ENSBTAG00000007035	ENSBTAG00000052669	ENSBTAG00000015611	ENSBTAG00000043555	ENSBTAG00000017228	ENSBTAG00000052731	ENSBTAG00000004574	ENSBTAG00000016477	ENSBTAG00000021176	ENSBTAG00000017335	ENSBTAG00000006030	ENSBTAG00000011613	ENSBTAG00000038428	ENSBTAG00000000495	ENSBTAG00000000495	ENSBTAG00000000495	ENSBTAG00000039688	ENSBTAG00000039696	ENSBTAG00000000495	ENSBTAG00000013505	ENSBTAG00000038186	ENSBTAG00000045904	ENSBTAG00000011014	ENSBTAG00000054381	ENSBTAG00000000495	ENSBTAG00000000664	ENSBTAG00000002799	ENSBTAG00000009307	ENSBTAG00000002646	ENSBTAG00000024772	ENSBTAG00000027506	ENSBTAG00000021957	ENSBTAG00000000495	ENSBTAG00000037553	ENSBTAG00000008555	ENSBTAG00000004587	ENSBTAG00000016331	ENSBTAG00000032896	ENSBTAG00000020685
ENSBTAG00000006359	ENSBTAG00000018198	ENSBTAG00000019119	ENSBTAG00000025410	ENSBTAG00000011249	ENSBTAG00000027841	ENSBTAG00000016387	ENSBTAG00000054824	ENSBTAG00000010947	ENSBTAG00000010766	ENSBTAG00000021516	ENSBTAG00000027405	ENSBTAG00000001770	ENSBTAG00000011129	ENSBTAG00000012897	ENSBTAG00000003349	ENSBTAG00000002145	ENSBTAG00000017564	ENSBTAG00000047591	ENSBTAG00000000900	ENSBTAG00000046668	ENSBTAG00000001618	ENSBTAG00000014821	ENSBTAG00000021485	ENSBTAG00000000496	ENSBTAG00000000496	ENSBTAG00000000496	ENSBTAG00000048972	ENSBTAG00000018446	ENSBTAG00000000496	ENSBTAG00000010477	ENSBTAG00000002944	ENSBTAG00000014506	ENSBTAG00000014880	ENSBTAG00000013249	ENSBTAG00000000496	ENSBTAG00000054911	ENSBTAG00000011667	ENSBTAG00000005105	ENSBTAG00000020795	ENSBTAG00000018663	ENSBTAG00000016093	ENSBTAG00000005400	ENSBTAG00000000496	ENSBTAG00000019847	ENSBTAG00000002103	ENSBTAG00000054678	ENSBTAG00000033077	ENSBTAG00000020032	ENSBTAG00000009077
ENSBTAG00000005300	ENSBTAG00000017306	ENSBTAG00000048433	ENSBTAG00000006718	ENSBTAG00000007300	ENSBTAG00000046623	ENSBTAG00000006078	ENSBTAG00000012940	ENSBTAG00000009340	ENSBTAG00000039138	ENSBTAG00000018774	ENSBTAG00000003161	ENSBTAG00000021444	ENSBTAG00000018732	ENSBTAG00000040028	ENSBTAG00000049287	ENSBTAG00000008931	ENSBTAG00000017405	ENSBTAG00000002041	ENSBTAG00000017079	ENSBTAG00000006001	ENSBTAG00000002036	ENSBTAG00000044106	ENSBTAG00000050496	ENSBTAG00000000497	ENSBTAG00000000497	ENSBTAG00000000497	ENSBTAG00000018253	ENSBTAG00000001711	ENSBTAG00000000497	ENSBTAG00000013928	ENSBTAG00000019025	ENSBTAG00000014313	ENSBTAG00000021328	ENSBTAG00000001229	ENSBTAG00000000497	ENSBTAG00000004641	ENSBTAG00000006776	ENSBTAG00000051448	ENSBTAG00000002256	ENSBTAG00000048660	ENSBTAG00000051132	ENSBTAG00000003268	ENSBTAG00000000497	ENSBTAG00000039307	ENSBTAG00000018119	ENSBTAG00000052983	ENSBTAG00000000815	ENSBTAG00000019726	ENSBTAG00000010023
ENSBTAG00000009287	ENSBTAG00000051720	ENSBTAG00000012751	ENSBTAG00000043961	ENSBTAG00000013347	ENSBTAG00000052731	ENSBTAG00000012330	ENSBTAG00000018975	ENSBTAG00000008944	ENSBTAG00000016936	ENSBTAG00000050699	ENSBTAG00000054222	ENSBTAG00000011785	ENSBTAG00000050172	ENSBTAG00000005353	ENSBTAG00000014843	ENSBTAG00000004862	ENSBTAG00000031737	ENSBTAG00000016202	ENSBTAG00000044106	ENSBTAG00000020512	ENSBTAG00000047975	ENSBTAG00000019478	ENSBTAG00000023274	ENSBTAG00000000500	ENSBTAG00000000500	ENSBTAG00000000500	ENSBTAG00000007390	ENSBTAG00000015794	ENSBTAG00000000500	ENSBTAG00000018481	ENSBTAG00000011726	ENSBTAG00000047078	ENSBTAG00000017567	ENSBTAG00000017883	ENSBTAG00000000500	ENSBTAG00000005738	ENSBTAG00000031209	ENSBTAG00000040607	ENSBTAG00000050694	ENSBTAG00000051647	ENSBTAG00000003481	ENSBTAG00000014371	ENSBTAG00000000500	ENSBTAG00000053905	ENSBTAG00000048980	ENSBTAG00000008573	ENSBTAG00000003033	ENSBTAG00000047538	ENSBTAG00000033122
ENSBTAG00000020869	ENSBTAG00000003401	ENSBTAG00000003598	ENSBTAG00000034033	ENSBTAG00000001987	ENSBTAG00000040338	ENSBTAG00000004652	ENSBTAG00000006022	ENSBTAG00000005710	ENSBTAG00000008642	ENSBTAG00000015952	ENSBTAG00000040038	ENSBTAG00000026034	ENSBTAG00000019733	ENSBTAG00000019096	ENSBTAG00000017220	ENSBTAG00000003771	ENSBTAG00000017267	ENSBTAG00000009504	ENSBTAG00000020330	ENSBTAG00000054260	ENSBTAG00000003476	ENSBTAG00000051600	ENSBTAG00000009354	ENSBTAG00000000501	ENSBTAG00000000501	ENSBTAG00000000501	ENSBTAG00000002107	ENSBTAG00000006550	ENSBTAG00000000501	ENSBTAG00000001969	ENSBTAG00000052473	ENSBTAG00000009423	ENSBTAG00000039529	ENSBTAG00000010875	ENSBTAG00000000501	ENSBTAG00000018342	ENSBTAG00000039820	ENSBTAG00000053244	ENSBTAG00000023274	ENSBTAG00000007841	ENSBTAG00000048225	ENSBTAG00000015254	ENSBTAG00000000501	ENSBTAG00000010120	ENSBTAG00000021499	ENSBTAG00000002362	ENSBTAG00000009330	ENSBTAG00000020491	ENSBTAG00000051258
ENSBTAG00000001057	ENSBTAG00000050373	ENSBTAG00000003001	ENSBTAG00000007244	ENSBTAG00000016481	ENSBTAG00000009886	ENSBTAG00000012068	ENSBTAG00000049511	ENSBTAG00000001615	ENSBTAG00000002163	ENSBTAG00000051277	ENSBTAG00000014810	ENSBTAG00000003061	ENSBTAG00000037452	ENSBTAG00000027879	ENSBTAG00000044172	ENSBTAG00000012503	ENSBTAG00000010444	ENSBTAG00000006452	ENSBTAG00000014512	ENSBTAG00000001335	ENSBTAG00000025263	ENSBTAG00000017801	ENSBTAG00000019697	ENSBTAG00000000502	ENSBTAG00000000502	ENSBTAG00000000502	ENSBTAG00000003530	ENSBTAG00000003467	ENSBTAG00000000502	ENSBTAG00000055034	ENSBTAG00000008632	ENSBTAG00000012741	ENSBTAG00000005161	ENSBTAG00000019365	ENSBTAG00000000502	ENSBTAG00000036401	ENSBTAG00000018284	ENSBTAG00000004358	ENSBTAG00000001395	ENSBTAG00000013227	ENSBTAG00000001144	ENSBTAG00000014843	ENSBTAG00000000502	ENSBTAG00000021372	ENSBTAG00000018343	ENSBTAG00000015678	ENSBTAG00000040367	ENSBTAG00000021761	ENSBTAG00000005456
ENSBTAG00000019712	ENSBTAG00000009216	ENSBTAG00000020448	ENSBTAG00000017986	ENSBTAG00000015145	ENSBTAG00000051982	ENSBTAG00000016723	ENSBTAG00000054631	ENSBTAG00000031217	ENSBTAG00000016552	ENSBTAG00000031737	ENSBTAG00000003280	ENSBTAG00000011424	ENSBTAG00000013664	ENSBTAG00000008241	ENSBTAG00000001305	ENSBTAG00000020490	ENSBTAG00000001857	ENSBTAG00000010507	ENSBTAG00000014665	ENSBTAG00000002492	ENSBTAG00000001514	ENSBTAG00000019948	ENSBTAG00000049399	ENSBTAG00000000504	ENSBTAG00000000504	ENSBTAG00000000504	ENSBTAG00000014750	ENSBTAG00000006839	ENSBTAG00000000504	ENSBTAG00000011890	ENSBTAG00000013889	ENSBTAG00000018342	ENSBTAG00000016028	ENSBTAG00000010731	ENSBTAG00000000504	ENSBTAG00000009214	ENSBTAG00000012595	ENSBTAG00000003388	ENSBTAG00000013166	ENSBTAG00000031059	ENSBTAG00000005315	ENSBTAG00000018471	ENSBTAG00000000504	ENSBTAG00000012295	ENSBTAG00000032132	ENSBTAG00000017540	ENSBTAG00000013330	ENSBTAG00000032730	ENSBTAG00000000641
ENSBTAG00000019665	ENSBTAG00000045934	ENSBTAG00000045787	ENSBTAG00000019070	ENSBTAG00000008248	ENSBTAG00000052562	ENSBTAG00000024560	ENSBTAG00000002390	ENSBTAG00000043574	ENSBTAG00000026181	ENSBTAG00000009077	ENSBTAG00000033220	ENSBTAG00000015220	ENSBTAG00000001332	ENSBTAG00000002203	ENSBTAG00000018646	ENSBTAG00000008429	ENSBTAG00000031709	ENSBTAG00000020000	ENSBTAG00000012989	ENSBTAG00000012012	ENSBTAG00000003512	ENSBTAG00000047449	ENSBTAG00000014447	ENSBTAG00000000505	ENSBTAG00000000505	ENSBTAG00000000505	ENSBTAG00000012073	ENSBTAG00000016782	ENSBTAG00000000505	ENSBTAG00000010426	ENSBTAG00000007015	ENSBTAG00000017455	ENSBTAG00000018281	ENSBTAG00000052706	ENSBTAG00000000505	ENSBTAG00000054800	ENSBTAG00000026758	ENSBTAG00000011250	ENSBTAG00000013813	ENSBTAG00000002199	ENSBTAG00000012644	ENSBTAG00000020003	ENSBTAG00000000505	ENSBTAG00000013824	ENSBTAG00000014953	ENSBTAG00000033182	ENSBTAG00000012272	ENSBTAG00000030718	ENSBTAG00000001099
ENSBTAG00000010105	ENSBTAG00000020752	ENSBTAG00000000074	ENSBTAG00000004094	ENSBTAG00000014575	ENSBTAG00000030599	ENSBTAG00000010246	ENSBTAG00000015984	ENSBTAG00000013706	ENSBTAG00000002139	ENSBTAG00000034529	ENSBTAG00000012693	ENSBTAG00000010663	ENSBTAG00000020985	ENSBTAG00000046017	ENSBTAG00000004187	ENSBTAG00000052126	ENSBTAG00000019984	ENSBTAG00000052233	ENSBTAG00000049851	ENSBTAG00000020430	ENSBTAG00000014719	ENSBTAG00000013919	ENSBTAG00000012223	ENSBTAG00000000507	ENSBTAG00000000507	ENSBTAG00000000507	ENSBTAG00000006995	ENSBTAG00000009434	ENSBTAG00000000507	ENSBTAG00000048048	ENSBTAG00000005009	ENSBTAG00000032018	ENSBTAG00000005960	ENSBTAG00000001104	ENSBTAG00000000507	ENSBTAG00000016155	ENSBTAG00000013918	ENSBTAG00000018062	ENSBTAG00000001258	ENSBTAG00000006777	ENSBTAG00000050317	ENSBTAG00000018824	ENSBTAG00000000507	ENSBTAG00000012847	ENSBTAG00000010153	ENSBTAG00000046498	ENSBTAG00000038141	ENSBTAG00000006719	ENSBTAG00000004815
ENSBTAG00000037980	ENSBTAG00000004767	ENSBTAG00000007765	ENSBTAG00000018828	ENSBTAG00000016566	ENSBTAG00000014226	ENSBTAG00000010721	ENSBTAG00000015525	ENSBTAG00000054527	ENSBTAG00000047468	ENSBTAG00000006615	ENSBTAG00000008981	ENSBTAG00000008105	ENSBTAG00000010341	ENSBTAG00000049163	ENSBTAG00000046235	ENSBTAG00000017318	ENSBTAG00000009504	ENSBTAG00000053497	ENSBTAG00000050227	ENSBTAG00000002490	ENSBTAG00000016411	ENSBTAG00000011876	ENSBTAG00000004915	ENSBTAG00000000510	ENSBTAG00000000510	ENSBTAG00000000510	ENSBTAG00000009036	ENSBTAG00000013631	ENSBTAG00000000510	ENSBTAG00000003508	ENSBTAG00000005765	ENSBTAG00000002430	ENSBTAG00000048077	ENSBTAG00000003491	ENSBTAG00000000510	ENSBTAG00000020119	ENSBTAG00000025021	ENSBTAG00000008190	ENSBTAG00000010597	ENSBTAG00000019951	ENSBTAG00000039839	ENSBTAG00000039662	ENSBTAG00000000510	ENSBTAG00000016991	ENSBTAG00000037510	ENSBTAG00000007319	ENSBTAG00000006548	ENSBTAG00000016446	ENSBTAG00000050953
ENSBTAG00000033174	ENSBTAG00000020892	ENSBTAG00000000784	ENSBTAG00000027444	ENSBTAG00000017223	ENSBTAG00000002080	ENSBTAG00000021204	ENSBTAG00000051269	ENSBTAG00000038322	ENSBTAG00000006474	ENSBTAG00000005961	ENSBTAG00000053468	ENSBTAG00000006792	ENSBTAG00000026919	ENSBTAG00000002834	ENSBTAG00000007802	ENSBTAG00000016343	ENSBTAG00000010246	ENSBTAG00000052369	ENSBTAG00000019472	ENSBTAG00000032304	ENSBTAG00000013341	ENSBTAG00000000782	ENSBTAG00000023398	ENSBTAG00000000511	ENSBTAG00000000511	ENSBTAG00000000511	ENSBTAG00000009086	ENSBTAG00000016227	ENSBTAG00000000511	ENSBTAG00000001484	ENSBTAG00000013866	ENSBTAG00000003585	ENSBTAG00000019104	ENSBTAG00000009337	ENSBTAG00000000511	ENSBTAG00000018156	ENSBTAG00000014979	ENSBTAG00000010347	ENSBTAG00000010493	ENSBTAG00000007375	ENSBTAG00000013166	ENSBTAG00000034255	ENSBTAG00000000511	ENSBTAG00000013685	ENSBTAG00000030940	ENSBTAG00000032660	ENSBTAG00000008016	ENSBTAG00000045892	ENSBTAG00000008497
ENSBTAG00000011325	ENSBTAG00000010458	ENSBTAG00000010841	ENSBTAG00000003675	ENSBTAG00000053856	ENSBTAG00000005691	ENSBTAG00000005147	ENSBTAG00000002508	ENSBTAG00000045704	ENSBTAG00000014599	ENSBTAG00000051530	ENSBTAG00000021816	ENSBTAG00000053636	ENSBTAG00000012141	ENSBTAG00000049681	ENSBTAG00000016302	ENSBTAG00000004982	ENSBTAG00000015147	ENSBTAG00000000432	ENSBTAG00000001063	ENSBTAG00000011062	ENSBTAG00000004295	ENSBTAG00000054746	ENSBTAG00000014798	ENSBTAG00000000512	ENSBTAG00000000512	ENSBTAG00000000512	ENSBTAG00000021550	ENSBTAG00000007879	ENSBTAG00000000512	ENSBTAG00000011634	ENSBTAG00000037726	ENSBTAG00000008756	ENSBTAG00000034005	ENSBTAG00000011327	ENSBTAG00000000512	ENSBTAG00000020357	ENSBTAG00000013819	ENSBTAG00000022013	ENSBTAG00000052012	ENSBTAG00000052741	ENSBTAG00000050177	ENSBTAG00000018731	ENSBTAG00000000512	ENSBTAG00000050732	ENSBTAG00000011192	ENSBTAG00000018725	ENSBTAG00000032059	ENSBTAG00000013763	ENSBTAG00000019520
ENSBTAG00000021276	ENSBTAG00000040392	ENSBTAG00000038682	ENSBTAG00000016481	ENSBTAG00000037640	ENSBTAG00000049377	ENSBTAG00000021193	ENSBTAG00000030775	ENSBTAG00000010457	ENSBTAG00000012109	ENSBTAG00000052585	ENSBTAG00000040083	ENSBTAG00000006253	ENSBTAG00000008165	ENSBTAG00000053646	ENSBTAG00000019024	ENSBTAG00000017871	ENSBTAG00000006970	ENSBTAG00000011187	ENSBTAG00000054324	ENSBTAG00000052016	ENSBTAG00000017945	ENSBTAG00000010303	ENSBTAG00000003229	ENSBTAG00000000516	ENSBTAG00000000516	ENSBTAG00000000516	ENSBTAG00000018449	ENSBTAG00000052696	ENSBTAG00000000516	ENSBTAG00000008161	ENSBTAG00000014518	ENSBTAG00000003290	ENSBTAG00000011162	ENSBTAG00000005078	ENSBTAG00000000516	ENSBTAG00000013791	ENSBTAG00000009775	ENSBTAG00000010339	ENSBTAG00000022278	ENSBTAG00000018164	ENSBTAG00000035660	ENSBTAG00000005227	ENSBTAG00000000516	ENSBTAG00000015562	ENSBTAG00000012451	ENSBTAG00000031453	ENSBTAG00000025263	ENSBTAG00000007580	ENSBTAG00000007626
ENSBTAG00000000985	ENSBTAG00000012928	ENSBTAG00000048781	ENSBTAG00000025868	ENSBTAG00000004277	ENSBTAG00000052987	ENSBTAG00000046026	ENSBTAG00000018518	ENSBTAG00000051524	ENSBTAG00000005759	ENSBTAG00000020269	ENSBTAG00000012785	ENSBTAG00000021447	ENSBTAG00000004242	ENSBTAG00000012870	ENSBTAG00000038020	ENSBTAG00000003376	ENSBTAG00000018543	ENSBTAG00000026769	ENSBTAG00000019194	ENSBTAG00000018082	ENSBTAG00000021745	ENSBTAG00000003443	ENSBTAG00000030257	ENSBTAG00000000517	ENSBTAG00000000517	ENSBTAG00000000517	ENSBTAG00000007969	ENSBTAG00000012222	ENSBTAG00000000517	ENSBTAG00000001753	ENSBTAG00000002863	ENSBTAG00000002849	ENSBTAG00000001692	ENSBTAG00000016886	ENSBTAG00000000517	ENSBTAG00000018725	ENSBTAG00000035230	ENSBTAG00000039161	ENSBTAG00000013923	ENSBTAG00000000369	ENSBTAG00000010850	ENSBTAG00000030517	ENSBTAG00000000517	ENSBTAG00000006739	ENSBTAG00000050136	ENSBTAG00000006506	ENSBTAG00000032905	ENSBTAG00000027162	ENSBTAG00000017021
ENSBTAG00000016415	ENSBTAG00000054233	ENSBTAG00000007787	ENSBTAG00000008880	ENSBTAG00000030190	ENSBTAG00000021176	ENSBTAG00000001444	ENSBTAG00000003794	ENSBTAG00000054675	ENSBTAG00000006452	ENSBTAG00000007834	ENSBTAG00000048981	ENSBTAG00000019399	ENSBTAG00000000484	ENSBTAG00000009334	ENSBTAG00000048792	ENSBTAG00000013250	ENSBTAG00000014971	ENSBTAG00000039160	ENSBTAG00000017765	ENSBTAG00000019322	ENSBTAG00000005465	ENSBTAG00000020060	ENSBTAG00000050757	ENSBTAG00000000518	ENSBTAG00000000518	ENSBTAG00000000518	ENSBTAG00000045864	ENSBTAG00000001401	ENSBTAG00000000518	ENSBTAG00000051010	ENSBTAG00000016210	ENSBTAG00000054445	ENSBTAG00000015398	ENSBTAG00000019723	ENSBTAG00000000518	ENSBTAG00000038154	ENSBTAG00000038810	ENSBTAG00000014820	ENSBTAG00000030735	ENSBTAG00000040338	ENSBTAG00000021717	ENSBTAG00000010206	ENSBTAG00000000518	ENSBTAG00000008320	ENSBTAG00000050846	ENSBTAG00000012787	ENSBTAG00000007386	ENSBTAG00000019143	ENSBTAG00000019686
ENSBTAG00000005843	ENSBTAG00000015224	ENSBTAG00000005203	ENSBTAG00000024485	ENSBTAG00000011413	ENSBTAG00000034885	ENSBTAG00000012525	ENSBTAG00000020504	ENSBTAG00000000501	ENSBTAG00000015182	ENSBTAG00000012820	ENSBTAG00000005202	ENSBTAG00000052260	ENSBTAG00000007705	ENSBTAG00000017866	ENSBTAG00000009337	ENSBTAG00000000238	ENSBTAG00000031261	ENSBTAG00000019939	ENSBTAG00000005947	ENSBTAG00000031295	ENSBTAG00000054182	ENSBTAG00000006851	ENSBTAG00000020649	ENSBTAG00000000520	ENSBTAG00000000520	ENSBTAG00000000520	ENSBTAG00000021485	ENSBTAG00000006539	ENSBTAG00000000520	ENSBTAG00000050848	ENSBTAG00000015278	ENSBTAG00000048717	ENSBTAG00000016771	ENSBTAG00000014841	ENSBTAG00000000520	ENSBTAG00000012074	ENSBTAG00000007534	ENSBTAG00000039326	ENSBTAG00000038215	ENSBTAG00000012237	ENSBTAG00000012276	ENSBTAG00000003557	ENSBTAG00000000520	ENSBTAG00000008728	ENSBTAG00000020736	ENSBTAG00000020646	ENSBTAG00000022622	ENSBTAG00000051350	ENSBTAG00000049504
ENSBTAG00000017564	ENSBTAG00000002352	ENSBTAG00000018913	ENSBTAG00000005431	ENSBTAG00000013401	ENSBTAG00000051647	ENSBTAG00000052575	ENSBTAG00000006683	ENSBTAG00000001474	ENSBTAG00000022227	ENSBTAG00000033891	ENSBTAG00000018601	ENSBTAG00000020046	ENSBTAG00000016026	ENSBTAG00000004000	ENSBTAG00000017683	ENSBTAG00000025667	ENSBTAG00000030711	ENSBTAG00000004189	ENSBTAG00000010254	ENSBTAG00000037533	ENSBTAG00000013744	ENSBTAG00000008329	ENSBTAG00000012695	ENSBTAG00000000521	ENSBTAG00000000521	ENSBTAG00000000521	ENSBTAG00000017352	ENSBTAG00000003176	ENSBTAG00000000521	ENSBTAG00000011000	ENSBTAG00000032236	ENSBTAG00000004905	ENSBTAG00000014059	ENSBTAG00000021100	ENSBTAG00000000521	ENSBTAG00000003552	ENSBTAG00000010694	ENSBTAG00000021242	ENSBTAG00000016913	ENSBTAG00000015377	ENSBTAG00000004409	ENSBTAG00000020066	ENSBTAG00000000521	ENSBTAG00000015939	ENSBTAG00000016990	ENSBTAG00000019866	ENSBTAG00000000355	ENSBTAG00000014053	ENSBTAG00000000181
ENSBTAG00000020810	ENSBTAG00000020394	ENSBTAG00000019872	ENSBTAG00000012778	ENSBTAG00000019587	ENSBTAG00000035926	ENSBTAG00000046750	ENSBTAG00000020766	ENSBTAG00000005069	ENSBTAG00000000212	ENSBTAG00000015012	ENSBTAG00000015745	ENSBTAG00000011056	ENSBTAG00000000074	ENSBTAG00000017656	ENSBTAG00000001892	ENSBTAG00000043575	ENSBTAG00000001258	ENSBTAG00000000836	ENSBTAG00000014401	ENSBTAG00000014122	ENSBTAG00000000091	ENSBTAG00000053885	ENSBTAG00000005477	ENSBTAG00000000522	ENSBTAG00000000522	ENSBTAG00000000522	ENSBTAG00000012252	ENSBTAG00000007668	ENSBTAG00000000522	ENSBTAG00000012015	ENSBTAG00000010727	ENSBTAG00000005633	ENSBTAG00000054241	ENSBTAG00000000296	ENSBTAG00000000522	ENSBTAG00000006910	ENSBTAG00000021007	ENSBTAG00000019082	ENSBTAG00000006270	ENSBTAG00000012678	ENSBTAG00000050536	ENSBTAG00000003536	ENSBTAG00000000522	ENSBTAG00000021377	ENSBTAG00000007338	ENSBTAG00000009765	ENSBTAG00000002381	ENSBTAG00000009290	ENSBTAG00000044015
ENSBTAG00000012740	ENSBTAG00000015595	ENSBTAG00000014825	ENSBTAG00000018799	ENSBTAG00000052762	ENSBTAG00000008468	ENSBTAG00000015595	ENSBTAG00000001043	ENSBTAG00000025226	ENSBTAG00000024663	ENSBTAG00000003234	ENSBTAG00000026249	ENSBTAG00000001093	ENSBTAG00000008682	ENSBTAG00000003966	ENSBTAG00000002448	ENSBTAG00000015080	ENSBTAG00000000526	ENSBTAG00000026356	ENSBTAG00000007780	ENSBTAG00000004075	ENSBTAG00000001303	ENSBTAG00000024503	ENSBTAG00000037539	ENSBTAG00000000524	ENSBTAG00000000524	ENSBTAG00000000524	ENSBTAG00000048518	ENSBTAG00000050314	ENSBTAG00000000524	ENSBTAG00000017823	ENSBTAG00000004064	ENSBTAG00000020196	ENSBTAG00000031001	ENSBTAG00000051524	ENSBTAG00000000524	ENSBTAG00000004783	ENSBTAG00000021743	ENSBTAG00000038810	ENSBTAG00000000475	ENSBTAG00000048781	ENSBTAG00000011969	ENSBTAG00000009281	ENSBTAG00000000524	ENSBTAG00000004787	ENSBTAG00000007512	ENSBTAG00000019612	ENSBTAG00000039662	ENSBTAG00000022067	ENSBTAG00000017431
ENSBTAG00000022004	ENSBTAG00000012691	ENSBTAG00000018868	ENSBTAG00000015142	ENSBTAG00000009886	ENSBTAG00000013112	ENSBTAG00000002788	ENSBTAG00000046266	ENSBTAG00000002316	ENSBTAG00000016470	ENSBTAG00000015164	ENSBTAG00000014644	ENSBTAG00000048488	ENSBTAG00000010587	ENSBTAG00000053886	ENSBTAG00000008323	ENSBTAG00000016692	ENSBTAG00000003746	ENSBTAG00000025898	ENSBTAG00000008222	ENSBTAG00000004226	ENSBTAG00000012048	ENSBTAG00000000672	ENSBTAG00000050852	ENSBTAG00000000526	ENSBTAG00000000526	ENSBTAG00000000526	ENSBTAG00000030518	ENSBTAG00000018861	ENSBTAG00000000526	ENSBTAG00000009419	ENSBTAG00000007632	ENSBTAG00000031376	ENSBTAG00000004835	ENSBTAG00000001981	ENSBTAG00000000526	ENSBTAG00000054854	ENSBTAG00000002863	ENSBTAG00000019354	ENSBTAG00000008646	ENSBTAG00000017382	ENSBTAG00000054409	ENSBTAG00000020389	ENSBTAG00000000526	ENSBTAG00000013011	ENSBTAG00000048730	ENSBTAG00000001498	ENSBTAG00000009917	ENSBTAG00000016014	ENSBTAG00000006552
ENSBTAG00000022989	ENSBTAG00000007964	ENSBTAG00000004976	ENSBTAG00000051630	ENSBTAG00000046176	ENSBTAG00000053900	ENSBTAG00000015913	ENSBTAG00000025837	ENSBTAG00000001886	ENSBTAG00000011921	ENSBTAG00000049291	ENSBTAG00000019698	ENSBTAG00000046583	ENSBTAG00000003758	ENSBTAG00000001032	ENSBTAG00000007112	ENSBTAG00000055281	ENSBTAG00000005629	ENSBTAG00000014529	ENSBTAG00000053578	ENSBTAG00000042757	ENSBTAG00000046333	ENSBTAG00000008259	ENSBTAG00000042471	ENSBTAG00000000527	ENSBTAG00000000527	ENSBTAG00000000527	ENSBTAG00000015769	ENSBTAG00000019260	ENSBTAG00000000527	ENSBTAG00000038480	ENSBTAG00000009504	ENSBTAG00000015113	ENSBTAG00000021442	ENSBTAG00000003470	ENSBTAG00000000527	ENSBTAG00000006694	ENSBTAG00000001164	ENSBTAG00000005695	ENSBTAG00000032609	ENSBTAG00000038711	ENSBTAG00000039504	ENSBTAG00000003062	ENSBTAG00000000527	ENSBTAG00000009436	ENSBTAG00000019072	ENSBTAG00000017369	ENSBTAG00000006484	ENSBTAG00000047713	ENSBTAG00000032887
ENSBTAG00000021977	ENSBTAG00000014725	ENSBTAG00000019161	ENSBTAG00000012107	ENSBTAG00000029901	ENSBTAG00000013923	ENSBTAG00000038190	ENSBTAG00000005796	ENSBTAG00000039696	ENSBTAG00000008953	ENSBTAG00000001485	ENSBTAG00000047772	ENSBTAG00000052404	ENSBTAG00000040128	ENSBTAG00000052280	ENSBTAG00000012049	ENSBTAG00000051612	ENSBTAG00000003752	ENSBTAG00000015101	ENSBTAG00000015242	ENSBTAG00000012721	ENSBTAG00000001741	ENSBTAG00000009830	ENSBTAG00000023343	ENSBTAG00000000528	ENSBTAG00000000528	ENSBTAG00000000528	ENSBTAG00000015188	ENSBTAG00000020053	ENSBTAG00000000528	ENSBTAG00000054065	ENSBTAG00000014764	ENSBTAG00000009430	ENSBTAG00000011338	ENSBTAG00000038347	ENSBTAG00000000528	ENSBTAG00000016805	ENSBTAG00000018727	ENSBTAG00000009194	ENSBTAG00000049543	ENSBTAG00000009617	ENSBTAG00000002045	ENSBTAG00000006666	ENSBTAG00000000528	ENSBTAG00000039839	ENSBTAG00000018898	ENSBTAG00000039819	ENSBTAG00000052007	ENSBTAG00000032933	ENSBTAG00000003727
ENSBTAG00000019082	ENSBTAG00000017905	ENSBTAG00000004261	ENSBTAG00000011810	ENSBTAG00000018123	ENSBTAG00000006241	ENSBTAG00000016722	ENSBTAG00000030646	ENSBTAG00000018862	ENSBTAG00000016770	ENSBTAG00000012673	ENSBTAG00000038700	ENSBTAG00000030168	ENSBTAG00000014722	ENSBTAG00000019603	ENSBTAG00000004008	ENSBTAG00000009218	ENSBTAG00000035998	ENSBTAG00000012406	ENSBTAG00000008158	ENSBTAG00000007850	ENSBTAG00000013956	ENSBTAG00000031069	ENSBTAG00000021671	ENSBTAG00000000529	ENSBTAG00000000529	ENSBTAG00000000529	ENSBTAG00000014390	ENSBTAG00000026242	ENSBTAG00000000529	ENSBTAG00000000253	ENSBTAG00000014700	ENSBTAG00000000995	ENSBTAG00000021574	ENSBTAG00000008365	ENSBTAG00000000529	ENSBTAG00000001829	ENSBTAG00000047914	ENSBTAG00000015853	ENSBTAG00000025666	ENSBTAG00000048509	ENSBTAG00000012756	ENSBTAG00000012982	ENSBTAG00000000529	ENSBTAG00000021078	ENSBTAG00000005654	ENSBTAG00000010402	ENSBTAG00000006321	ENSBTAG00000038034	ENSBTAG00000021208
ENSBTAG00000017943	ENSBTAG00000011043	ENSBTAG00000026286	ENSBTAG00000025071	ENSBTAG00000017662	ENSBTAG00000031503	ENSBTAG00000010109	ENSBTAG00000020758	ENSBTAG00000008098	ENSBTAG00000003850	ENSBTAG00000010353	ENSBTAG00000019092	ENSBTAG00000016194	ENSBTAG00000005968	ENSBTAG00000015038	ENSBTAG00000044119	ENSBTAG00000014159	ENSBTAG00000018169	ENSBTAG00000014496	ENSBTAG00000049843	ENSBTAG00000015557	ENSBTAG00000046033	ENSBTAG00000016481	ENSBTAG00000012526	ENSBTAG00000000531	ENSBTAG00000000531	ENSBTAG00000000531	ENSBTAG00000045509	ENSBTAG00000055313	ENSBTAG00000000531	ENSBTAG00000006805	ENSBTAG00000007939	ENSBTAG00000031279	ENSBTAG00000009569	ENSBTAG00000020252	ENSBTAG00000000531	ENSBTAG00000005734	ENSBTAG00000009390	ENSBTAG00000052180	ENSBTAG00000053343	ENSBTAG00000054887	ENSBTAG00000016936	ENSBTAG00000021543	ENSBTAG00000000531	ENSBTAG00000001382	ENSBTAG00000038430	ENSBTAG00000024086	ENSBTAG00000018041	ENSBTAG00000054884	ENSBTAG00000009266
ENSBTAG00000018342	ENSBTAG00000036260	ENSBTAG00000017289	ENSBTAG00000006066	ENSBTAG00000002092	ENSBTAG00000011802	ENSBTAG00000016206	ENSBTAG00000048619	ENSBTAG00000000803	ENSBTAG00000018604	ENSBTAG00000012210	ENSBTAG00000005671	ENSBTAG00000009979	ENSBTAG00000004497	ENSBTAG00000015053	ENSBTAG00000031395	ENSBTAG00000010745	ENSBTAG00000017017	ENSBTAG00000005049	ENSBTAG00000011623	ENSBTAG00000004076	ENSBTAG00000046017	ENSBTAG00000002144	ENSBTAG00000037605	ENSBTAG00000000532	ENSBTAG00000000532	ENSBTAG00000000532	ENSBTAG00000017833	ENSBTAG00000011463	ENSBTAG00000000532	ENSBTAG00000026813	ENSBTAG00000047051	ENSBTAG00000014605	ENSBTAG00000020589	ENSBTAG00000039657	ENSBTAG00000000532	ENSBTAG00000045834	ENSBTAG00000012794	ENSBTAG00000050471	ENSBTAG00000051277	ENSBTAG00000000720	ENSBTAG00000001933	ENSBTAG00000013670	ENSBTAG00000000532	ENSBTAG00000001102	ENSBTAG00000006552	ENSBTAG00000007421	ENSBTAG00000002580	ENSBTAG00000030505	ENSBTAG00000012074
ENSBTAG00000039709	ENSBTAG00000000181	ENSBTAG00000052472	ENSBTAG00000013699	ENSBTAG00000004997	ENSBTAG00000010722	ENSBTAG00000008821	ENSBTAG00000011672	ENSBTAG00000007303	ENSBTAG00000021262	ENSBTAG00000002129	ENSBTAG00000016794	ENSBTAG00000011969	ENSBTAG00000053060	ENSBTAG00000008832	ENSBTAG00000014391	ENSBTAG00000050565	ENSBTAG00000016852	ENSBTAG00000003039	ENSBTAG00000009663	ENSBTAG00000015047	ENSBTAG00000014751	ENSBTAG00000050510	ENSBTAG00000012737	ENSBTAG00000000533	ENSBTAG00000000533	ENSBTAG00000000533	ENSBTAG00000017753	ENSBTAG00000018314	ENSBTAG00000000533	ENSBTAG00000007437	ENSBTAG00000004300	ENSBTAG00000027182	ENSBTAG00000021035	ENSBTAG00000018460	ENSBTAG00000000533	ENSBTAG00000012656	ENSBTAG00000032304	ENSBTAG00000001137	ENSBTAG00000021118	ENSBTAG00000034496	ENSBTAG00000018725	ENSBTAG00000016956	ENSBTAG00000000533	ENSBTAG00000001826	ENSBTAG00000012164	ENSBTAG00000004893	ENSBTAG00000038178	ENSBTAG00000025428	ENSBTAG00000012090
ENSBTAG00000020643	ENSBTAG00000031837	ENSBTAG00000021594	ENSBTAG00000032521	ENSBTAG00000018966	ENSBTAG00000020814	ENSBTAG00000009845	ENSBTAG00000014415	ENSBTAG00000010745	ENSBTAG00000011786	ENSBTAG00000046291	ENSBTAG00000033137	ENSBTAG00000015637	ENSBTAG00000003185	ENSBTAG00000016079	ENSBTAG00000000401	ENSBTAG00000013867	ENSBTAG00000050239	ENSBTAG00000008938	ENSBTAG00000000758	ENSBTAG00000038195	ENSBTAG00000001521	ENSBTAG00000021955	ENSBTAG00000018367	ENSBTAG00000000534	ENSBTAG00000000534	ENSBTAG00000000534	ENSBTAG00000003629	ENSBTAG00000016296	ENSBTAG00000000534	ENSBTAG00000009125	ENSBTAG00000038662	ENSBTAG00000008575	ENSBTAG00000014548	ENSBTAG00000003500	ENSBTAG00000000534	ENSBTAG00000023429	ENSBTAG00000026502	ENSBTAG00000007201	ENSBTAG00000048688	ENSBTAG00000006134	ENSBTAG00000047425	ENSBTAG00000015955	ENSBTAG00000000534	ENSBTAG00000020273	ENSBTAG00000006851	ENSBTAG00000009733	ENSBTAG00000051663	ENSBTAG00000016324	ENSBTAG00000017005
ENSBTAG00000017094	ENSBTAG00000012261	ENSBTAG00000017811	ENSBTAG00000015396	ENSBTAG00000026156	ENSBTAG00000050995	ENSBTAG00000020046	ENSBTAG00000020318	ENSBTAG00000001694	ENSBTAG00000047700	ENSBTAG00000006567	ENSBTAG00000033429	ENSBTAG00000012881	ENSBTAG00000024086	ENSBTAG00000017181	ENSBTAG00000006104	ENSBTAG00000051271	ENSBTAG00000005650	ENSBTAG00000053052	ENSBTAG00000054250	ENSBTAG00000012801	ENSBTAG00000012605	ENSBTAG00000009812	ENSBTAG00000018987	ENSBTAG00000000535	ENSBTAG00000000535	ENSBTAG00000000535	ENSBTAG00000043258	ENSBTAG00000053179	ENSBTAG00000000535	ENSBTAG00000004693	ENSBTAG00000010598	ENSBTAG00000021522	ENSBTAG00000013023	ENSBTAG00000011538	ENSBTAG00000000535	ENSBTAG00000032193	ENSBTAG00000012507	ENSBTAG00000024991	ENSBTAG00000005352	ENSBTAG00000019369	ENSBTAG00000050071	ENSBTAG00000049275	ENSBTAG00000000535	ENSBTAG00000019539	ENSBTAG00000054947	ENSBTAG00000001879	ENSBTAG00000017375	ENSBTAG00000006927	ENSBTAG00000002736
ENSBTAG00000000940	ENSBTAG00000052249	ENSBTAG00000015249	ENSBTAG00000049321	ENSBTAG00000001966	ENSBTAG00000004191	ENSBTAG00000040313	ENSBTAG00000011170	ENSBTAG00000018130	ENSBTAG00000014402	ENSBTAG00000046552	ENSBTAG00000030567	ENSBTAG00000042601	ENSBTAG00000010992	ENSBTAG00000002428	ENSBTAG00000006579	ENSBTAG00000043560	ENSBTAG00000053969	ENSBTAG00000011258	ENSBTAG00000018848	ENSBTAG00000040413	ENSBTAG00000008593	ENSBTAG00000004834	ENSBTAG00000008954	ENSBTAG00000000536	ENSBTAG00000000536	ENSBTAG00000000536	ENSBTAG00000000536	ENSBTAG00000009218	ENSBTAG00000000536	ENSBTAG00000021327	ENSBTAG00000006033	ENSBTAG00000038990	ENSBTAG00000016349	ENSBTAG00000017815	ENSBTAG00000000536	ENSBTAG00000000986	ENSBTAG00000000103	ENSBTAG00000021980	ENSBTAG00000051150	ENSBTAG00000007268	ENSBTAG00000013294	ENSBTAG00000024715	ENSBTAG00000000536	ENSBTAG00000034848	ENSBTAG00000047133	ENSBTAG00000015361	ENSBTAG00000015563	ENSBTAG00000004612	ENSBTAG00000021219
[truncated: 2,168 more rows]
[truncated: 3 more columns]

## Sheet: Table S6
Table S6. Overview of cattle tissue sampling and single-cell/single-nucleus RNA-seq data quality.
[truncated: 11 more rows]

## Sheet: Table S7
Table S7. Genomic inflation factors (λGC) for the GWAS summary statistics
Trait	λGC
BF	0.995728
LDW	0.9938
C16:0	1.00494
[truncated: 17 more rows]

## Sheet: Table S8
Table S8. Summary of cell types and cell numbers across major cell categories.
[truncated: 39 more rows]

[truncated: 11 more sheets: Table S9, Table S10, Table S11, Table S12, Table S13, Table S14, Table S15, Table S16, Table S17, Table S18, Table S19]
